# Supplementary material for: Down the drain: exploring wastewater’s role in coastal microbiome transformations
Source: Microbiome. 2025 Dec 24;14:46. doi: 10.1186/s40168-025-02298-1 (PMC12849601; doi:10.1186/s40168-025-02298-1)
Supplement: Supplementary file 4 — Supplementary Material 3. [file 40168_2025_2298_MOESM3_ESM.xlsx]

## Sheet: List1
Supplementary Data
Enriched COG functions - Aminoacid transport and metabolism
Enriched COG functions - Nucleotide transport and metabolism
Enriched COG functions - Translation, ribosomal structure and biogenesis
Enriched COG functions - Lipid transport and metabolism
Enriched COG functions - Cell motility and Extracellular structures
Enriched COG functions - Signal transduction mechanisms
Enriched COG functions - Carbohydrate transport and metabolism

## Sheet: Enriched COG functions_amino ac
	Fraction	Treatment	Order	COG20_FUNCTION_function	COG20_CATEGORY_function	log2_mean	log2_se	n_prot	Comparison
1	MetaP	A	Alteromonadales	Acetolactate_synthase_large_subunit_or_other_thiamine_pyrophosphate-requiring_enzyme_(IlvB)_(PDB:1BFD)	Amino_acid_transport_and_metabolism	-20.8341	NA	1	AvC
2	MetaP	A	Alteromonadales	Archaeal_aspartate_aminotransferase_or_a_related_aminotransferase,_includes_purine_catabolism_protein_PucG_(PucG)_(PDB:3NNK)	Amino_acid_transport_and_metabolism	-24.021	0.832503	2	AvC
3	MetaP	A	Alteromonadales	Argininosuccinate_synthase_(ArgG)_(PDB:1J1Z)	Amino_acid_transport_and_metabolism	-25.9824	NA	1	AvC
4	MetaP	A	Alteromonadales	Carbamoylphosphate_synthase_large_subunit_(CarB)_(PDB:1C30)	Amino_acid_transport_and_metabolism	-2.42504	0.0422149	2	AvC
5	MetaP	A	Alteromonadales	Glutamate_synthase_domain_1_(GltB1)_(PDB:1EA0)	Amino_acid_transport_and_metabolism	-26.2681	NA	1	AvC
6	MetaP	A	Alteromonadales	Glutamate_synthase_domain_2_(GltB2)_(PDB:1EA0)	Amino_acid_transport_and_metabolism	-26.2681	NA	1	AvC
7	MetaP	A	Alteromonadales	Glutamate_synthase_domain_3_(GltB3)_(PDB:1EA0)	Amino_acid_transport_and_metabolism	-26.2681	NA	1	AvC
8	MetaP	A	Alteromonadales	Ketol-acid_reductoisomerase_(IlvC)_(PDB:1NP3)	Amino_acid_transport_and_metabolism	-3.69293	NA	1	AvC
9	MetaP	A	Alteromonadales	NADPH-dependent_glutamate_synthase_beta_chain_or_related_oxidoreductase_(GltD)_(PDB:1H7X)	Amino_acid_transport_and_metabolism	-14.2802	11.2981	2	AvC
10	MetaP	A	Alteromonadales	Threonine_synthase_(ThrC)_(PDB:1VB3)	Amino_acid_transport_and_metabolism	-25.1176	0.0092396	2	AvC
11	MetaP	A	Chromatiales	Carbamoylphosphate_synthase_large_subunit_(CarB)_(PDB:1C30)	Amino_acid_transport_and_metabolism	-20.2827	NA	1	AvC
12	MetaP	A	Flavobacteriales	Aminopeptidase_N,_contains_DUF3458_domain_(PepN)_(PDB:6ATK)_(PUBMED:24123841)	Amino_acid_transport_and_metabolism	-12.6263	12.4146	2	AvC
13	MetaP	A	Leptospirales	Dihydroxyacid_dehydratase/phosphogluconate_dehydratase_(IlvD)_(PDB:2GP4)	Amino_acid_transport_and_metabolism	-22.4245	NA	1	AvC
14	MetaP	A	Methylococcales	NA	Amino_acid_transport_and_metabolism	-23.52	NA	1	AvC
15	MetaP	A	Neisseriales	Dihydroxyacid_dehydratase/phosphogluconate_dehydratase_(IlvD)_(PDB:2GP4)	Amino_acid_transport_and_metabolism	-23.7626	NA	1	AvC
16	MetaP	A	Oceanospirillales	Dihydroxyacid_dehydratase/phosphogluconate_dehydratase_(IlvD)_(PDB:2GP4)	Amino_acid_transport_and_metabolism	-23.7626	NA	1	AvC
17	MetaP	A	Oceanospirillales	O-acetylhomoserine/O-acetylserine_sulfhydrylase,_pyridoxal_phosphate-dependent_(MET17)_(PDB:2CTZ)	Amino_acid_transport_and_metabolism	-6.30733	0.0222886	2	AvC
18	MetaP	A	Pseudomonadales	Carbamoylphosphate_synthase_large_subunit_(CarB)_(PDB:1C30)	Amino_acid_transport_and_metabolism	-24.2441	NA	1	AvC
19	MetaP	A	Rhizobiales	Carbamoylphosphate_synthase_large_subunit_(CarB)_(PDB:1C30)	Amino_acid_transport_and_metabolism	-20.2827	NA	1	AvC
20	MetaP	A	Rhizobiales	Dihydroxyacid_dehydratase/phosphogluconate_dehydratase_(IlvD)_(PDB:2GP4)	Amino_acid_transport_and_metabolism	-23.7626	NA	1	AvC
21	MetaP	A	Rhizobiales	Spermidine/putrescine-binding_periplasmic_protein_(PotD)_(PDB:1POT)	Amino_acid_transport_and_metabolism	-2.53956	NA	1	AvC
22	MetaP	A	Rhodobacterales	ABC-type_branched-chain_amino_acid_transport_system,_ATPase_component_LivF_(LivF)_(PDB:1JI0)_(PUBMED:26527648.32250026)	Amino_acid_transport_and_metabolism	-3.08048	NA	1	AvC
23	MetaP	A	Rhodobacterales	ABC-type_branched-chain_amino_acid_transport_system,_periplasmic_component_(LivK)_(PDB:1USG)	Amino_acid_transport_and_metabolism	-2.78605	1.30882	19	AvC
24	MetaP	A	Rhodobacterales	ABC-type_Fe3+/spermidine/putrescine_transport_systems,_ATPase_component_(PotA)_(PDB:1Z47)	Amino_acid_transport_and_metabolism	-23.761	NA	1	AvC
25	MetaP	A	Rhodobacterales	Aspartate-semialdehyde_dehydrogenase_(Asd)_(PDB:1BRM)	Amino_acid_transport_and_metabolism	-20.9788	0	2	AvC
26	MetaP	A	Rhodobacterales	Dihydroxyacid_dehydratase/phosphogluconate_dehydratase_(IlvD)_(PDB:2GP4)	Amino_acid_transport_and_metabolism	-2.65554	NA	1	AvC
27	MetaP	A	Rhodobacterales	Glutamate_synthase_domain_1_(GltB1)_(PDB:1EA0)	Amino_acid_transport_and_metabolism	-20.3502	NA	1	AvC
28	MetaP	A	Rhodobacterales	Glutamate_synthase_domain_2_(GltB2)_(PDB:1EA0)	Amino_acid_transport_and_metabolism	-20.3502	NA	1	AvC
29	MetaP	A	Rhodobacterales	Glutamate_synthase_domain_3_(GltB3)_(PDB:1EA0)	Amino_acid_transport_and_metabolism	-20.3502	NA	1	AvC
30	MetaP	A	Rhodobacterales	Glutamine_synthetase_(GlnA)_(PDB:1F1H)	Amino_acid_transport_and_metabolism	-11.6879	6.06158	4	AvC
31	MetaP	A	Rhodobacterales	Glycine/D-amino_acid_oxidase_(deaminating)_(DadA)_(PDB:3AWI)	Amino_acid_transport_and_metabolism	-21.7514	0	2	AvC
32	MetaP	A	Rhodobacterales	Glycine_cleavage_system_protein_T_(aminomethyltransferase)_(GcvT)_(PDB:2GAH)_(PUBMED:25433025.25505271)	Amino_acid_transport_and_metabolism	-14.9715	6.77994	3	AvC
33	MetaP	A	Rhodobacterales	Spermidine/putrescine-binding_periplasmic_protein_(PotD)_(PDB:1POT)	Amino_acid_transport_and_metabolism	-7.2467	3.71852	8	AvC
34	MetaP	A	Rhodobacterales	NA	Amino_acid_transport_and_metabolism	-22.0908	NA	1	AvC
35	MetaP	A	NA	ABC-type_branched-chain_amino_acid_transport_system,_periplasmic_component_(LivK)_(PDB:1USG)	Amino_acid_transport_and_metabolism	-2.88343	NA	1	AvC
36	MetaP	C	Cellvibrionales	Leucyl_aminopeptidase_(PepB)_(PDB:3H8E)_(PUBMED:19553197.23825549)	Amino_acid_transport_and_metabolism	23.1175	0	2	AvC
37	MetaP	C	Flavobacteriales	Ketol-acid_reductoisomerase_(IlvC)_(PDB:1NP3)	Amino_acid_transport_and_metabolism	22.7362	NA	1	AvC
38	MetaP	C	Oceanospirillales	ABC-type_oligopeptide_transport_system,_periplasmic_component_(OppA)_(PDB:1B05)	Amino_acid_transport_and_metabolism	18.6703	NA	1	AvC
39	MetaP	C	Rhodobacterales	ABC-type_oligopeptide_transport_system,_periplasmic_component_(OppA)_(PDB:1B05)	Amino_acid_transport_and_metabolism	2.47254	NA	1	AvC
40	MetaP	C	Rhodobacterales	ABC-type_transport_system,_periplasmic_component_(DdpA)_(PDB:3RQT)	Amino_acid_transport_and_metabolism	2.06646	0.501284	6	AvC
41	MetaP	C	Rhodobacterales	Spermidine/putrescine-binding_periplasmic_protein_(PotD)_(PDB:1POT)	Amino_acid_transport_and_metabolism	3.32734	0.0363943	2	AvC
42	MetaP	C	Saprospirales	Glutamine_synthetase_(GlnA)_(PDB:1F1H)	Amino_acid_transport_and_metabolism	22.6848	NA	1	AvC
43	MetaP	C	Synechococcales	Cysteine_synthase_(CysK)_(PDB:1FCJ)	Amino_acid_transport_and_metabolism	3.14675	NA	1	AvC
44	MetaP	B	Alteromonadales	Acetolactate_synthase_large_subunit_or_other_thiamine_pyrophosphate-requiring_enzyme_(IlvB)_(PDB:1BFD)	Amino_acid_transport_and_metabolism	-22.2334	NA	1	BvC
45	MetaP	B	Alteromonadales	Archaeal_aspartate_aminotransferase_or_a_related_aminotransferase,_includes_purine_catabolism_protein_PucG_(PucG)_(PDB:3NNK)	Amino_acid_transport_and_metabolism	-24.4503	0.898308	2	BvC
46	MetaP	B	Alteromonadales	Argininosuccinate_synthase_(ArgG)_(PDB:1J1Z)	Amino_acid_transport_and_metabolism	-25.7407	NA	1	BvC
47	MetaP	B	Alteromonadales	Aspartate_kinase_(MetL1)_(PDB:2CDQ)	Amino_acid_transport_and_metabolism	-2.26925	1.43938	3	BvC
48	MetaP	B	Alteromonadales	Carbamoylphosphate_synthase_large_subunit_(CarB)_(PDB:1C30)	Amino_acid_transport_and_metabolism	-2.87769	0.631585	2	BvC
49	MetaP	B	Alteromonadales	Glutamate_synthase_domain_1_(GltB1)_(PDB:1EA0)	Amino_acid_transport_and_metabolism	-26.689	NA	1	BvC
50	MetaP	B	Alteromonadales	Glutamate_synthase_domain_2_(GltB2)_(PDB:1EA0)	Amino_acid_transport_and_metabolism	-26.689	NA	1	BvC
51	MetaP	B	Alteromonadales	Glutamate_synthase_domain_3_(GltB3)_(PDB:1EA0)	Amino_acid_transport_and_metabolism	-26.689	NA	1	BvC
52	MetaP	B	Alteromonadales	Homoserine_dehydrogenase_(ThrA)_(PDB:5AVO)_(PUBMED:29124164)	Amino_acid_transport_and_metabolism	-2.26925	1.43938	3	BvC
53	MetaP	B	Alteromonadales	Ketol-acid_reductoisomerase_(IlvC)_(PDB:1NP3)	Amino_acid_transport_and_metabolism	-3.78028	NA	1	BvC
54	MetaP	B	Alteromonadales	Leucyl_aminopeptidase_(PepB)_(PDB:3H8E)_(PUBMED:19553197.23825549)	Amino_acid_transport_and_metabolism	-22.3339	NA	1	BvC
55	MetaP	B	Alteromonadales	Threonine_synthase_(ThrC)_(PDB:1VB3)	Amino_acid_transport_and_metabolism	-26.3646	0.00514582	2	BvC
56	MetaP	B	Chromatiales	Carbamoylphosphate_synthase_large_subunit_(CarB)_(PDB:1C30)	Amino_acid_transport_and_metabolism	-20.7986	NA	1	BvC
57	MetaP	B	Flavobacteriales	3-deoxy-D-arabino-heptulosonate_7-phosphate_(DAHP)_synthase_(AroGA)_(PDB:5J6F)	Amino_acid_transport_and_metabolism	-21.2435	0.205789	3	BvC
58	MetaP	B	Flavobacteriales	Acetylornithine_deacetylase/Succinyl-diaminopimelate_desuccinylase_or_related_deacylase_(ArgE)_(PDB:1CG2)	Amino_acid_transport_and_metabolism	-19.26	NA	1	BvC
59	MetaP	B	Flavobacteriales	Aminopeptidase_N,_contains_DUF3458_domain_(PepN)_(PDB:6ATK)_(PUBMED:24123841)	Amino_acid_transport_and_metabolism	-24.4671	NA	1	BvC
60	MetaP	B	Flavobacteriales	Chorismate_mutase_(PheA)_(PDB:1ECM)	Amino_acid_transport_and_metabolism	-21.2435	0.205789	3	BvC
61	MetaP	B	Oceanospirillales	O-acetylhomoserine/O-acetylserine_sulfhydrylase,_pyridoxal_phosphate-dependent_(MET17)_(PDB:2CTZ)	Amino_acid_transport_and_metabolism	-6.69394	0.0405937	2	BvC
62	MetaP	B	Pseudomonadales	Carbamoylphosphate_synthase_large_subunit_(CarB)_(PDB:1C30)	Amino_acid_transport_and_metabolism	-25.2347	NA	1	BvC
63	MetaP	B	Rhizobiales	ABC-type_branched-chain_amino_acid_transport_system,_periplasmic_component_(LivK)_(PDB:1USG)	Amino_acid_transport_and_metabolism	-2.05945	NA	1	BvC
64	MetaP	B	Rhizobiales	Argininosuccinate_synthase_(ArgG)_(PDB:1J1Z)	Amino_acid_transport_and_metabolism	-21.2147	NA	1	BvC
65	MetaP	B	Rhizobiales	Carbamoylphosphate_synthase_large_subunit_(CarB)_(PDB:1C30)	Amino_acid_transport_and_metabolism	-20.7986	NA	1	BvC
66	MetaP	B	Rhizobiales	Spermidine/putrescine-binding_periplasmic_protein_(PotD)_(PDB:1POT)	Amino_acid_transport_and_metabolism	-2.8064	NA	1	BvC
67	MetaP	B	Rhodobacterales	5,10-methylenetetrahydrofolate_reductase_(MetF)_(PDB:1B5T)	Amino_acid_transport_and_metabolism	-21.4078	NA	1	BvC
68	MetaP	B	Rhodobacterales	ABC-type_branched-chain_amino_acid_transport_system,_ATPase_component_LivF_(LivF)_(PDB:1JI0)_(PUBMED:26527648.32250026)	Amino_acid_transport_and_metabolism	-3.45312	NA	1	BvC
69	MetaP	B	Rhodobacterales	ABC-type_branched-chain_amino_acid_transport_system,_periplasmic_component_(LivK)_(PDB:1USG)	Amino_acid_transport_and_metabolism	-4.54578	1.8505	17	BvC
70	MetaP	B	Rhodobacterales	ABC-type_Fe3+/spermidine/putrescine_transport_systems,_ATPase_component_(PotA)_(PDB:1Z47)	Amino_acid_transport_and_metabolism	-24.1702	NA	1	BvC
71	MetaP	B	Rhodobacterales	Argininosuccinate_synthase_(ArgG)_(PDB:1J1Z)	Amino_acid_transport_and_metabolism	-21.2147	0	8	BvC
72	MetaP	B	Rhodobacterales	Aspartate-semialdehyde_dehydrogenase_(Asd)_(PDB:1BRM)	Amino_acid_transport_and_metabolism	-20.7824	0	2	BvC
73	MetaP	B	Rhodobacterales	Glutamate_synthase_domain_1_(GltB1)_(PDB:1EA0)	Amino_acid_transport_and_metabolism	-10.6327	9.46106	2	BvC
74	MetaP	B	Rhodobacterales	Glutamate_synthase_domain_2_(GltB2)_(PDB:1EA0)	Amino_acid_transport_and_metabolism	-10.6327	9.46106	2	BvC
75	MetaP	B	Rhodobacterales	Glutamate_synthase_domain_3_(GltB3)_(PDB:1EA0)	Amino_acid_transport_and_metabolism	-10.6327	9.46106	2	BvC
76	MetaP	B	Rhodobacterales	Glutamine_synthetase_(GlnA)_(PDB:1F1H)	Amino_acid_transport_and_metabolism	-6.50514	5.51773	4	BvC
77	MetaP	B	Rhodobacterales	Histidinol_dehydrogenase_(HisD)_(PDB:1K75)	Amino_acid_transport_and_metabolism	-20.9588	NA	1	BvC
78	MetaP	B	Rhodobacterales	Ketol-acid_reductoisomerase_(IlvC)_(PDB:1NP3)	Amino_acid_transport_and_metabolism	-12.5406	10.7912	2	BvC
79	MetaP	B	Rhodobacterales	Spermidine/putrescine-binding_periplasmic_protein_(PotD)_(PDB:1POT)	Amino_acid_transport_and_metabolism	-3.5541	2.10018	9	BvC
80	MetaP	B	Rhodobacterales	Tryptophan_synthase_beta_chain_(TrpB)_(PDB:2DH5)	Amino_acid_transport_and_metabolism	-22.9481	0	14	BvC
81	MetaP	B	Rhodobacterales	NA	Amino_acid_transport_and_metabolism	-3.77368	2.93881	7	BvC
82	MetaP	B	Unknown_Proteobacteria	ABC-type_transport_system,_periplasmic_component_(DdpA)_(PDB:3RQT)	Amino_acid_transport_and_metabolism	-24.0034	NA	1	BvC
83	MetaP	B	Unknown_Proteobacteria	Imidazoleglycerol_phosphate_dehydratase_HisB_(HisB2)_(PDB:1RHY)	Amino_acid_transport_and_metabolism	-21.0449	NA	1	BvC
84	MetaP	B	Xanthomonadales	Carbamoylphosphate_synthase_large_subunit_(CarB)_(PDB:1C30)	Amino_acid_transport_and_metabolism	-24.3138	NA	1	BvC
85	MetaP	B	NA	ABC-type_branched-chain_amino_acid_transport_system,_periplasmic_component_(LivK)_(PDB:1USG)	Amino_acid_transport_and_metabolism	-2.75974	NA	1	BvC
86	MetaP	C	Cellvibrionales	Leucyl_aminopeptidase_(PepB)_(PDB:3H8E)_(PUBMED:19553197.23825549)	Amino_acid_transport_and_metabolism	23.3728	0	2	BvC
87	MetaP	C	Rhodobacterales	Spermidine/putrescine-binding_periplasmic_protein_(PotD)_(PDB:1POT)	Amino_acid_transport_and_metabolism	2.80522	0.0624805	2	BvC
88	MetaP	C	Saprospirales	Glutamine_synthetase_(GlnA)_(PDB:1F1H)	Amino_acid_transport_and_metabolism	22.9438	NA	1	BvC
89	MetaP	A	Alteromonadales	Aspartate-semialdehyde_dehydrogenase_(Asd)_(PDB:1BRM)	Amino_acid_transport_and_metabolism	-5.18021	NA	1	AvB
90	MetaP	A	Alteromonadales	NADPH-dependent_glutamate_synthase_beta_chain_or_related_oxidoreductase_(GltD)_(PDB:1H7X)	Amino_acid_transport_and_metabolism	-14.6065	11.4445	2	AvB
91	MetaP	A	Cellvibrionales	Glutamine_synthetase_(GlnA)_(PDB:1F1H)	Amino_acid_transport_and_metabolism	-3.26843	NA	1	AvB
92	MetaP	A	Desulfobacterales	ABC-type_amino_acid_transport/signal_transduction_system,_periplasmic_component/domain_(HisJ)_(PDB:1GGG)	Amino_acid_transport_and_metabolism	-5.37323	NA	1	AvB
93	MetaP	A	Legionellales	Glycine_cleavage_system_protein_P_(pyridoxal-binding),_N-terminal_domain_(GcvP1)_(PDB:4LGL)	Amino_acid_transport_and_metabolism	-2.51211	NA	1	AvB
94	MetaP	A	Methylococcales	NA	Amino_acid_transport_and_metabolism	-24.0434	NA	1	AvB
95	MetaP	B	Flavobacteriales	Ketol-acid_reductoisomerase_(IlvC)_(PDB:1NP3)	Amino_acid_transport_and_metabolism	22.1358	NA	1	AvB
96	MetaP	B	Rhizobiales	Argininosuccinate_synthase_(ArgG)_(PDB:1J1Z)	Amino_acid_transport_and_metabolism	21.1166	NA	1	AvB
97	MetaP	B	Rhodobacterales	ABC-type_transport_system,_periplasmic_component_(DdpA)_(PDB:3RQT)	Amino_acid_transport_and_metabolism	11.5987	10.7737	2	AvB
98	MetaP	B	Rhodobacterales	Argininosuccinate_synthase_(ArgG)_(PDB:1J1Z)	Amino_acid_transport_and_metabolism	21.1166	0	8	AvB
99	MetaP	B	Rhodobacterales	Ketol-acid_reductoisomerase_(IlvC)_(PDB:1NP3)	Amino_acid_transport_and_metabolism	22.476	NA	1	AvB
100	MetaP	B	Rhodobacterales	NADPH-dependent_glutamate_synthase_beta_chain_or_related_oxidoreductase_(GltD)_(PDB:1H7X)	Amino_acid_transport_and_metabolism	21.046	NA	1	AvB
101	MetaP	B	Rhodobacterales	NA	Amino_acid_transport_and_metabolism	22.1428	NA	1	AvB
102	MetaP	B	Xanthomonadales	Carbamoylphosphate_synthase_large_subunit_(CarB)_(PDB:1C30)	Amino_acid_transport_and_metabolism	24.1826	NA	1	AvB

## Sheet: Enriched COG functions_Nucleoti
	Fraction	Treatment	Order	COG20_FUNCTION_function	COG20_CATEGORY_function	log2_mean	log2_se	n_prot	Comparison
1	MetaP	A	Alteromonadales	Adenylate_kinase_or_related_kinase_(Adk)_(PDB:1AK2)	Nucleotide_transport_and_metabolism	-28.6316	0	2	AvC
2	MetaP	A	Alteromonadales	Adenylosuccinate_synthase_(PurA)_(PDB:1ADE)	Nucleotide_transport_and_metabolism	-25.2437	0.0356003	2	AvC
3	MetaP	A	Alteromonadales	AICAR_transformylase/IMP_cyclohydrolase_PurH_(PurH)_(PDB:1G8M)	Nucleotide_transport_and_metabolism	-1.56829	0.727232	3	AvC
4	MetaP	A	Alteromonadales	Flavoprotein_(flavin_reductase)_subunit_CysJ_of_sulfite_and_N-hydroxylaminopurine_reductases_(CysJ)_(PDB:1YKG)_(PUBMED:20118259)	Nucleotide_transport_and_metabolism	-24.6005	NA	1	AvC
5	MetaP	A	Alteromonadales	IMP_dehydrogenase/GMP_reductase_(GuaB)_(PDB:1B3O)	Nucleotide_transport_and_metabolism	-21.386	NA	1	AvC
6	MetaP	A	Alteromonadales	Phosphoribosylpyrophosphate_synthetase_(PrsA)_(PDB:1DKR)	Nucleotide_transport_and_metabolism	-2.36942	0.478084	4	AvC
7	MetaP	A	Alteromonadales	NA	Nucleotide_transport_and_metabolism	-13.223	6.24349	4	AvC
8	MetaP	A	Burkholderiales	Anaerobic_ribonucleoside-triphosphate_reductase_(NrdD)_(PDB:4COI)	Nucleotide_transport_and_metabolism	-22.3359	0	2	AvC
9	MetaP	A	Burkholderiales	Ribonucleotide_reductase_alpha_subunit_(NrdA)_(PDB:1R1R)	Nucleotide_transport_and_metabolism	-22.3359	0	3	AvC
10	MetaP	A	Cellvibrionales	GMP_synthase,_glutamine_amidotransferase_domain_(GuaA1)_(PDB:4WIM)	Nucleotide_transport_and_metabolism	-22.1714	NA	1	AvC
11	MetaP	A	Cellvibrionales	GMP_synthase,_PP-ATPase_domain/subunit_(GuaA2)_(PDB:4WIM)	Nucleotide_transport_and_metabolism	-22.1714	NA	1	AvC
12	MetaP	A	Chromatiales	NA	Nucleotide_transport_and_metabolism	-20.2827	NA	1	AvC
13	MetaP	A	Flavobacteriales	IMP_dehydrogenase/GMP_reductase_(GuaB)_(PDB:1B3O)	Nucleotide_transport_and_metabolism	-0.221505	0	2	AvC
14	MetaP	A	Flavobacteriales	Ribonucleotide_reductase_beta_subunit,_ferritin-like_domain_(NrdB)_(PDB:1AV8)	Nucleotide_transport_and_metabolism	-0.875162	0.0761678	8	AvC
15	MetaP	A	Flavobacteriales	NA	Nucleotide_transport_and_metabolism	-0.221505	0	2	AvC
16	MetaP	A	Pseudomonadales	NA	Nucleotide_transport_and_metabolism	-24.2441	NA	1	AvC
17	MetaP	A	Rhizobiales	Adenylosuccinate_lyase_(PurB)_(PDB:2HVG)	Nucleotide_transport_and_metabolism	-12.6545	12.433	2	AvC
18	MetaP	A	Rhizobiales	NA	Nucleotide_transport_and_metabolism	-20.2827	NA	1	AvC
19	MetaP	A	Rhodobacterales	Adenylosuccinate_lyase_(PurB)_(PDB:2HVG)	Nucleotide_transport_and_metabolism	-8.51016	8.28865	3	AvC
20	MetaP	A	Rhodobacterales	Formyltetrahydrofolate_synthetase_(MIS1)_(PDB:1EG7)	Nucleotide_transport_and_metabolism	-8.44033	7.11934	3	AvC
21	MetaP	A	Rhodobacterales	NA	Nucleotide_transport_and_metabolism	-0.213934	0	3	AvC
22	MetaP	C	Alteromonadales	Adenylate_kinase_or_related_kinase_(Adk)_(PDB:1AK2)	Nucleotide_transport_and_metabolism	0.815743	NA	1	AvC
23	MetaP	C	Burkholderiales	Formyltetrahydrofolate_synthetase_(MIS1)_(PDB:1EG7)	Nucleotide_transport_and_metabolism	1.69498	NA	1	AvC
24	MetaP	C	Chromatiales	Phosphoribosylpyrophosphate_synthetase_(PrsA)_(PDB:1DKR)	Nucleotide_transport_and_metabolism	1.52589	NA	1	AvC
25	MetaP	C	Flavobacteriales	2',3'-cyclic-nucleotide_2'-phosphodiesterase/5'-_or_3'-nucleotidase,_5'-nucleotidase_family_(UshA)_(PDB:1HO5)	Nucleotide_transport_and_metabolism	5.83424	NA	1	AvC
26	MetaP	C	Nitrosomonadales	Adenylate_kinase_or_related_kinase_(Adk)_(PDB:1AK2)	Nucleotide_transport_and_metabolism	0.815743	NA	1	AvC
27	MetaP	C	Oceanospirillales	Phosphoribosylpyrophosphate_synthetase_(PrsA)_(PDB:1DKR)	Nucleotide_transport_and_metabolism	1.51388	NA	1	AvC
28	MetaP	C	Pseudomonadales	Adenylate_kinase_or_related_kinase_(Adk)_(PDB:1AK2)	Nucleotide_transport_and_metabolism	0.815743	NA	1	AvC
29	MetaP	C	Rhodobacterales	Ribonucleotide_reductase_alpha_subunit_(NrdA)_(PDB:1R1R)	Nucleotide_transport_and_metabolism	1.32793	NA	1	AvC
30	MetaP	C	Synechococcales	Nucleoside_diphosphate_kinase_(Ndk)_(PDB:1B4S)	Nucleotide_transport_and_metabolism	0.262522	NA	1	AvC
31	MetaP	C	Unknown_Proteobacteria	2',3'-cyclic-nucleotide_2'-phosphodiesterase/5'-_or_3'-nucleotidase,_5'-nucleotidase_family_(UshA)_(PDB:1HO5)	Nucleotide_transport_and_metabolism	0.888444	NA	1	AvC
32	MetaP	B	Alteromonadales	Adenylate_kinase_or_related_kinase_(Adk)_(PDB:1AK2)	Nucleotide_transport_and_metabolism	-28.5696	0	2	BvC
33	MetaP	B	Alteromonadales	Adenylosuccinate_synthase_(PurA)_(PDB:1ADE)	Nucleotide_transport_and_metabolism	-25.5884	0	2	BvC
34	MetaP	B	Alteromonadales	AICAR_transformylase/IMP_cyclohydrolase_PurH_(PurH)_(PDB:1G8M)	Nucleotide_transport_and_metabolism	-2.86387	0.780701	2	BvC
35	MetaP	B	Alteromonadales	IMP_dehydrogenase/GMP_reductase_(GuaB)_(PDB:1B3O)	Nucleotide_transport_and_metabolism	-0.221507	NA	1	BvC
36	MetaP	B	Alteromonadales	Phosphoribosylpyrophosphate_synthetase_(PrsA)_(PDB:1DKR)	Nucleotide_transport_and_metabolism	-2.57739	0.271423	4	BvC
37	MetaP	B	Alteromonadales	NA	Nucleotide_transport_and_metabolism	-13.664	6.24359	4	BvC
38	MetaP	B	Burkholderiales	Anaerobic_ribonucleoside-triphosphate_reductase_(NrdD)_(PDB:4COI)	Nucleotide_transport_and_metabolism	-22.1559	0	2	BvC
39	MetaP	B	Burkholderiales	Ribonucleotide_reductase_alpha_subunit_(NrdA)_(PDB:1R1R)	Nucleotide_transport_and_metabolism	-22.1559	0	3	BvC
40	MetaP	B	Chromatiales	NA	Nucleotide_transport_and_metabolism	-20.7986	NA	1	BvC
41	MetaP	B	Cytophagales	GMP_synthase,_glutamine_amidotransferase_domain_(GuaA1)_(PDB:4WIM)	Nucleotide_transport_and_metabolism	-20.8395	NA	1	BvC
42	MetaP	B	Cytophagales	GMP_synthase,_PP-ATPase_domain/subunit_(GuaA2)_(PDB:4WIM)	Nucleotide_transport_and_metabolism	-20.8395	NA	1	BvC
43	MetaP	B	Flavobacteriales	Adenylosuccinate_synthase_(PurA)_(PDB:1ADE)	Nucleotide_transport_and_metabolism	-2.30729	NA	1	BvC
44	MetaP	B	Pseudomonadales	NA	Nucleotide_transport_and_metabolism	-25.2347	NA	1	BvC
45	MetaP	B	Rhizobiales	Adenylosuccinate_lyase_(PurB)_(PDB:2HVG)	Nucleotide_transport_and_metabolism	-0.221505	NA	1	BvC
46	MetaP	B	Rhizobiales	GMP_synthase,_glutamine_amidotransferase_domain_(GuaA1)_(PDB:4WIM)	Nucleotide_transport_and_metabolism	-20.8395	0	2	BvC
47	MetaP	B	Rhizobiales	GMP_synthase,_PP-ATPase_domain/subunit_(GuaA2)_(PDB:4WIM)	Nucleotide_transport_and_metabolism	-20.8395	0	2	BvC
48	MetaP	B	Rhizobiales	NA	Nucleotide_transport_and_metabolism	-20.7986	NA	1	BvC
49	MetaP	B	Rhodobacterales	Adenylosuccinate_lyase_(PurB)_(PDB:2HVG)	Nucleotide_transport_and_metabolism	-0.221505	NA	1	BvC
50	MetaP	B	Rhodobacterales	Formyltetrahydrofolate_synthetase_(MIS1)_(PDB:1EG7)	Nucleotide_transport_and_metabolism	-11.6792	10.7671	2	BvC
51	MetaP	B	Rhodobacterales	GMP_synthase,_glutamine_amidotransferase_domain_(GuaA1)_(PDB:4WIM)	Nucleotide_transport_and_metabolism	-20.8395	0	7	BvC
52	MetaP	B	Rhodobacterales	GMP_synthase,_PP-ATPase_domain/subunit_(GuaA2)_(PDB:4WIM)	Nucleotide_transport_and_metabolism	-20.8395	0	7	BvC
53	MetaP	B	Rhodobacterales	NA	Nucleotide_transport_and_metabolism	-0.21476	0	3	BvC
54	MetaP	B	Rhodospirillales	GMP_synthase,_glutamine_amidotransferase_domain_(GuaA1)_(PDB:4WIM)	Nucleotide_transport_and_metabolism	-20.8395	NA	1	BvC
55	MetaP	B	Rhodospirillales	GMP_synthase,_PP-ATPase_domain/subunit_(GuaA2)_(PDB:4WIM)	Nucleotide_transport_and_metabolism	-20.8395	NA	1	BvC
56	MetaP	B	Sphingomonadales	GMP_synthase,_glutamine_amidotransferase_domain_(GuaA1)_(PDB:4WIM)	Nucleotide_transport_and_metabolism	-20.8395	NA	1	BvC
57	MetaP	B	Sphingomonadales	GMP_synthase,_PP-ATPase_domain/subunit_(GuaA2)_(PDB:4WIM)	Nucleotide_transport_and_metabolism	-20.8395	NA	1	BvC
58	MetaP	B	Synechococcales	2',3'-cyclic-nucleotide_2'-phosphodiesterase/5'-_or_3'-nucleotidase,_5'-nucleotidase_family_(UshA)_(PDB:1HO5)	Nucleotide_transport_and_metabolism	-1.00574	NA	1	BvC
59	MetaP	B	Vibrionales	Adenylosuccinate_lyase_(PurB)_(PDB:2HVG)	Nucleotide_transport_and_metabolism	-1.48393	NA	1	BvC
60	MetaP	B	Xanthomonadales	NA	Nucleotide_transport_and_metabolism	-24.3138	NA	1	BvC
61	MetaP	C	Burkholderiales	Pyrimidine_operon_attenuation_protein_PyrR/uracil_phosphoribosyltransferase_(PyrR)_(PDB:1A3C)	Nucleotide_transport_and_metabolism	1.15392	NA	1	BvC
62	MetaP	C	Chromatiales	Phosphoribosylpyrophosphate_synthetase_(PrsA)_(PDB:1DKR)	Nucleotide_transport_and_metabolism	1.40435	NA	1	BvC
63	MetaP	C	Flavobacteriales	2',3'-cyclic-nucleotide_2'-phosphodiesterase/5'-_or_3'-nucleotidase,_5'-nucleotidase_family_(UshA)_(PDB:1HO5)	Nucleotide_transport_and_metabolism	4.19625	NA	1	BvC
64	MetaP	C	Oceanospirillales	Adenylate_kinase_or_related_kinase_(Adk)_(PDB:1AK2)	Nucleotide_transport_and_metabolism	0.613407	NA	1	BvC
65	MetaP	C	Oceanospirillales	Phosphoribosylpyrophosphate_synthetase_(PrsA)_(PDB:1DKR)	Nucleotide_transport_and_metabolism	0.472244	NA	1	BvC
66	MetaP	C	Rhodobacterales	Ribonucleotide_reductase_alpha_subunit_(NrdA)_(PDB:1R1R)	Nucleotide_transport_and_metabolism	1.30639	0.29172	2	BvC
67	MetaP	C	Synechococcales	Nucleoside_diphosphate_kinase_(Ndk)_(PDB:1B4S)	Nucleotide_transport_and_metabolism	0.262921	NA	1	BvC
68	MetaP	C	Unknown_Proteobacteria	2',3'-cyclic-nucleotide_2'-phosphodiesterase/5'-_or_3'-nucleotidase,_5'-nucleotidase_family_(UshA)_(PDB:1HO5)	Nucleotide_transport_and_metabolism	1.15932	NA	1	BvC
69	MetaP	A	Alteromonadales	Flavoprotein_(flavin_reductase)_subunit_CysJ_of_sulfite_and_N-hydroxylaminopurine_reductases_(CysJ)_(PDB:1YKG)_(PUBMED:20118259)	Nucleotide_transport_and_metabolism	-25.0211	NA	1	AvB
70	MetaP	A	Cellvibrionales	GMP_synthase,_glutamine_amidotransferase_domain_(GuaA1)_(PDB:4WIM)	Nucleotide_transport_and_metabolism	-22.6901	NA	1	AvB
71	MetaP	A	Cellvibrionales	GMP_synthase,_PP-ATPase_domain/subunit_(GuaA2)_(PDB:4WIM)	Nucleotide_transport_and_metabolism	-22.6901	NA	1	AvB
72	MetaP	A	Flavobacteriales	Ribonucleotide_reductase_alpha_subunit_(NrdA)_(PDB:1R1R)	Nucleotide_transport_and_metabolism	-1.21166	0	2	AvB
73	MetaP	A	Flavobacteriales	Ribonucleotide_reductase_beta_subunit,_ferritin-like_domain_(NrdB)_(PDB:1AV8)	Nucleotide_transport_and_metabolism	-1.35603	0.311522	9	AvB
74	MetaP	A	Flavobacteriales	NA	Nucleotide_transport_and_metabolism	-1.22963	1.00812	3	AvB
75	MetaP	A	Oceanospirillales	Phosphoribosylpyrophosphate_synthetase_(PrsA)_(PDB:1DKR)	Nucleotide_transport_and_metabolism	-23.308	NA	1	AvB
76	MetaP	A	Rhodobacterales	Formyltetrahydrofolate_synthetase_(MIS1)_(PDB:1EG7)	Nucleotide_transport_and_metabolism	-0.647794	0.22107	2	AvB
77	MetaP	A	Unknown_Proteobacteria	2',3'-cyclic-nucleotide_2'-phosphodiesterase/5'-_or_3'-nucleotidase,_5'-nucleotidase_family_(UshA)_(PDB:1HO5)	Nucleotide_transport_and_metabolism	-0.346673	NA	1	AvB
78	MetaP	B	Alteromonadales	Nucleoside_diphosphate_kinase_(Ndk)_(PDB:1B4S)	Nucleotide_transport_and_metabolism	1.70495	0.0445988	2	AvB
79	MetaP	B	Alteromonadales	Phosphoribosylpyrophosphate_synthetase_(PrsA)_(PDB:1DKR)	Nucleotide_transport_and_metabolism	0.765459	NA	1	AvB
80	MetaP	B	Oceanospirillales	NA	Nucleotide_transport_and_metabolism	1.22253	NA	1	AvB
81	MetaP	B	Rhodobacterales	Phosphoribosylpyrophosphate_synthetase_(PrsA)_(PDB:1DKR)	Nucleotide_transport_and_metabolism	22.9327	0	2	AvB
82	MetaP	B	Xanthomonadales	NA	Nucleotide_transport_and_metabolism	24.1826	NA	1	AvB

## Sheet: Enriched COG functions_Translat
	Fraction	Treatment	Order	COG20_FUNCTION_function	COG20_CATEGORY_function	log2_mean	log2_se	n_prot	Comparison
1	MetaP	A	Aeromonadales	Ribosomal_protein_L1_(RplA)_(PDB:3J65)	Translation,_ribosomal_structure_and_biogenesis	-29.1222	NA	1	AvC
2	MetaP	A	Alteromonadales	Aspartyl/asparaginyl-tRNA_synthetase_(AsnS)_(PDB:3KFU)	Translation,_ribosomal_structure_and_biogenesis	-1.57968	0	2	AvC
3	MetaP	A	Alteromonadales	Glutamyl-_or_glutaminyl-tRNA_synthetase_(GlnS)_(PDB:1EUQ)	Translation,_ribosomal_structure_and_biogenesis	-0.221505	NA	1	AvC
4	MetaP	A	Alteromonadales	Leucyl-tRNA_synthetase_(LeuS)_(PDB:6LPF)	Translation,_ribosomal_structure_and_biogenesis	-0.21658	0.00492653	2	AvC
5	MetaP	A	Alteromonadales	Lysyl-tRNA_synthetase_(class_II)_(LysU)_(PDB:1BBU)	Translation,_ribosomal_structure_and_biogenesis	-4.31656	NA	1	AvC
6	MetaP	A	Alteromonadales	Polyribonucleotide_nucleotidyltransferase_(polynucleotide_phosphorylase)_(Pnp)_(PDB:1E3P)	Translation,_ribosomal_structure_and_biogenesis	-15.3598	10.5442	2	AvC
7	MetaP	A	Alteromonadales	Protein_chain_release_factor_RF1_(PrfA)_(PDB:1RQ0)	Translation,_ribosomal_structure_and_biogenesis	-20.6255	NA	1	AvC
8	MetaP	A	Alteromonadales	Ribonuclease_G_or_E_(CafA)_(PDB:1SLJ)	Translation,_ribosomal_structure_and_biogenesis	-2.33508	0.705629	4	AvC
9	MetaP	A	Alteromonadales	Ribosomal_protein_L1_(RplA)_(PDB:3J65)	Translation,_ribosomal_structure_and_biogenesis	-0.382405	NA	1	AvC
10	MetaP	A	Alteromonadales	Ribosomal_protein_L10_(RplJ)_(PDB:5IT8)	Translation,_ribosomal_structure_and_biogenesis	-2.75704	NA	1	AvC
11	MetaP	A	Alteromonadales	Ribosomal_protein_L11_(RplK)_(PDB:2E34)	Translation,_ribosomal_structure_and_biogenesis	-26.631	NA	1	AvC
12	MetaP	A	Alteromonadales	Ribosomal_protein_L14_(RplN)_(PDB:4V4H)	Translation,_ribosomal_structure_and_biogenesis	-26.5016	NA	1	AvC
13	MetaP	A	Alteromonadales	Ribosomal_protein_L17_(RplQ)_(PDB:1GD8)	Translation,_ribosomal_structure_and_biogenesis	-6.51465	NA	1	AvC
14	MetaP	A	Alteromonadales	Ribosomal_protein_L19_(RplS)_(PDB:1VS6)_(PUBMED:27941785)	Translation,_ribosomal_structure_and_biogenesis	-0.779307	NA	1	AvC
15	MetaP	A	Alteromonadales	Ribosomal_protein_L22_(RplV)_(PDB:1VS6)	Translation,_ribosomal_structure_and_biogenesis	-2.3769	NA	1	AvC
16	MetaP	A	Alteromonadales	Ribosomal_protein_L24_(RplX)_(PDB:1VS6)	Translation,_ribosomal_structure_and_biogenesis	-0.514171	NA	1	AvC
17	MetaP	A	Alteromonadales	Ribosomal_protein_L25_(general_stress_protein_Ctc)_(RplY)_(PDB:1B75)	Translation,_ribosomal_structure_and_biogenesis	-28.0393	NA	1	AvC
18	MetaP	A	Alteromonadales	Ribosomal_protein_L32_(RpmF)_(PDB:1VS6)_(PUBMED:17114934)	Translation,_ribosomal_structure_and_biogenesis	-0.321279	NA	1	AvC
19	MetaP	A	Alteromonadales	Ribosomal_protein_L5_(RplE)_(PDB:1VS6)	Translation,_ribosomal_structure_and_biogenesis	-14.3007	13.15	2	AvC
20	MetaP	A	Alteromonadales	Ribosomal_protein_L6P/L9E_(RplF)_(PDB:1VS6)	Translation,_ribosomal_structure_and_biogenesis	-28.3008	NA	1	AvC
21	MetaP	A	Alteromonadales	Ribosomal_protein_L7/L12_(RplL)_(PDB:1CTF)	Translation,_ribosomal_structure_and_biogenesis	-27.2629	NA	1	AvC
22	MetaP	A	Alteromonadales	Ribosomal_protein_S1_(RpsA)_(PDB:4NNH)	Translation,_ribosomal_structure_and_biogenesis	-25.9978	NA	1	AvC
23	MetaP	A	Alteromonadales	Ribosomal_protein_S10_(RpsJ)_(PDB:4V4H)	Translation,_ribosomal_structure_and_biogenesis	-27.965	NA	1	AvC
24	MetaP	A	Alteromonadales	Ribosomal_protein_S14_(RpsN)_(PDB:4V4H)	Translation,_ribosomal_structure_and_biogenesis	-25.7735	NA	1	AvC
25	MetaP	A	Alteromonadales	Ribosomal_protein_S4_or_related_protein_(RpsD)_(PDB:4V4H)	Translation,_ribosomal_structure_and_biogenesis	-2.23046	NA	1	AvC
26	MetaP	A	Alteromonadales	Ribosomal_protein_S5_(RpsE)_(PDB:4V4H)	Translation,_ribosomal_structure_and_biogenesis	-0.449819	NA	1	AvC
27	MetaP	A	Alteromonadales	Ribosomal_protein_S7_(RpsG)_(PDB:4V4H)	Translation,_ribosomal_structure_and_biogenesis	-26.9153	NA	1	AvC
28	MetaP	A	Alteromonadales	Seryl-tRNA_synthetase_(SerS)_(PDB:1SER)	Translation,_ribosomal_structure_and_biogenesis	-0.221505	0	2	AvC
29	MetaP	A	Alteromonadales	Translation_elongation_factor_EF-G,_a_GTPase_(FusA)_(PDB:1DAR)	Translation,_ribosomal_structure_and_biogenesis	-11.6118	8.53051	2	AvC
30	MetaP	A	Alteromonadales	Translation_elongation_factor_EF-Ts_(Tsf)_(PDB:1EFU)	Translation,_ribosomal_structure_and_biogenesis	-26.9336	NA	1	AvC
31	MetaP	A	Alteromonadales	Translation_elongation_factor_EF-Tu,_a_GTPase_(TufA)_(PDB:1EFU)	Translation,_ribosomal_structure_and_biogenesis	-5.6896	NA	1	AvC
32	MetaP	A	Alteromonadales	Translation_initiation_factor_IF-2,_a_GTPase_(InfB)_(PDB:5ME0)	Translation,_ribosomal_structure_and_biogenesis	-2.52374	NA	1	AvC
33	MetaP	A	Burkholderiales	Ribosomal_protein_L22_(RplV)_(PDB:1VS6)	Translation,_ribosomal_structure_and_biogenesis	-0.221507	0	4	AvC
34	MetaP	A	Burkholderiales	Translation_elongation_factor_EF-Tu,_a_GTPase_(TufA)_(PDB:1EFU)	Translation,_ribosomal_structure_and_biogenesis	-22.3499	NA	1	AvC
35	MetaP	A	Campylobacterales	Ribosomal_protein_L5_(RplE)_(PDB:1VS6)	Translation,_ribosomal_structure_and_biogenesis	-25.4031	NA	1	AvC
36	MetaP	A	Campylobacterales	Translation_elongation_factor_EF-G,_a_GTPase_(FusA)_(PDB:1DAR)	Translation,_ribosomal_structure_and_biogenesis	-0.2215	NA	1	AvC
37	MetaP	A	Campylobacterales	Translation_elongation_factor_EF-Tu,_a_GTPase_(TufA)_(PDB:1EFU)	Translation,_ribosomal_structure_and_biogenesis	-3.55153	NA	1	AvC
38	MetaP	A	Cellvibrionales	Glycyl-tRNA_synthetase,_beta_subunit_(GlyS)	Translation,_ribosomal_structure_and_biogenesis	-22.8015	NA	1	AvC
39	MetaP	A	Cellvibrionales	Polyribonucleotide_nucleotidyltransferase_(polynucleotide_phosphorylase)_(Pnp)_(PDB:1E3P)	Translation,_ribosomal_structure_and_biogenesis	-0.756214	0	4	AvC
40	MetaP	A	Cellvibrionales	Ribosomal_protein_L15_(RplO)_(PDB:1VS6)	Translation,_ribosomal_structure_and_biogenesis	-0.213804	NA	1	AvC
41	MetaP	A	Cellvibrionales	Ribosomal_protein_L16/L10AE_(RplP)_(PDB:1WKI)	Translation,_ribosomal_structure_and_biogenesis	-0.221507	NA	1	AvC
42	MetaP	A	Cellvibrionales	Ribosomal_protein_L17_(RplQ)_(PDB:1GD8)	Translation,_ribosomal_structure_and_biogenesis	-26.112	0	3	AvC
43	MetaP	A	Cellvibrionales	Ribosomal_protein_S1_(RpsA)_(PDB:4NNH)	Translation,_ribosomal_structure_and_biogenesis	-0.508243	0.0545402	2	AvC
44	MetaP	A	Cellvibrionales	Ribosomal_protein_S16_(RpsP)_(PDB:4V4H)	Translation,_ribosomal_structure_and_biogenesis	-1.18423	NA	1	AvC
45	MetaP	A	Cellvibrionales	Ribosomal_protein_S19_(RpsS)_(PDB:4V4H)	Translation,_ribosomal_structure_and_biogenesis	-0.221506	NA	1	AvC
46	MetaP	A	Cellvibrionales	Translation_elongation_factor_EF-G,_a_GTPase_(FusA)_(PDB:1DAR)	Translation,_ribosomal_structure_and_biogenesis	-1.58583	1.32238	2	AvC
47	MetaP	A	Cellvibrionales	Translation_elongation_factor_EF-Tu,_a_GTPase_(TufA)_(PDB:1EFU)	Translation,_ribosomal_structure_and_biogenesis	-2.01763	NA	1	AvC
48	MetaP	A	Chromatiales	Ribonuclease_G_or_E_(CafA)_(PDB:1SLJ)	Translation,_ribosomal_structure_and_biogenesis	-0.213045	NA	1	AvC
49	MetaP	A	Chromatiales	Ribosomal_protein_L5_(RplE)_(PDB:1VS6)	Translation,_ribosomal_structure_and_biogenesis	-27.2389	NA	1	AvC
50	MetaP	A	Chromatiales	Ribosomal_protein_S21_(RpsU)_(PDB:4V4H)	Translation,_ribosomal_structure_and_biogenesis	-3.76678	NA	1	AvC
51	MetaP	A	Cytophagales	Translation_elongation_factor_EF-G,_a_GTPase_(FusA)_(PDB:1DAR)	Translation,_ribosomal_structure_and_biogenesis	-0.221505	NA	1	AvC
52	MetaP	A	Desulfurococcales	Translation_elongation_factor_EF-1alpha_(GTPase)_(TEF1)_(PDB:1F60)	Translation,_ribosomal_structure_and_biogenesis	-1.30531	NA	1	AvC
53	MetaP	A	Flavobacteriales	Polyribonucleotide_nucleotidyltransferase_(polynucleotide_phosphorylase)_(Pnp)_(PDB:1E3P)	Translation,_ribosomal_structure_and_biogenesis	-0.362313	NA	1	AvC
54	MetaP	A	Flavobacteriales	Ribosomal_protein_L1_(RplA)_(PDB:3J65)	Translation,_ribosomal_structure_and_biogenesis	-0.221507	0	3	AvC
55	MetaP	A	Flavobacteriales	Ribosomal_protein_L15_(RplO)_(PDB:1VS6)	Translation,_ribosomal_structure_and_biogenesis	-1.39871	NA	1	AvC
56	MetaP	A	Flavobacteriales	Ribosomal_protein_L5_(RplE)_(PDB:1VS6)	Translation,_ribosomal_structure_and_biogenesis	-1.43804	1.21653	2	AvC
57	MetaP	A	Flavobacteriales	Ribosomal_protein_L7/L12_(RplL)_(PDB:1CTF)	Translation,_ribosomal_structure_and_biogenesis	-1.00643	0.784921	2	AvC
58	MetaP	A	Flavobacteriales	Ribosomal_protein_S1_(RpsA)_(PDB:4NNH)	Translation,_ribosomal_structure_and_biogenesis	-1.84662	0.214756	5	AvC
59	MetaP	A	Flavobacteriales	Ribosomal_protein_S4_or_related_protein_(RpsD)_(PDB:4V4H)	Translation,_ribosomal_structure_and_biogenesis	-12.3511	12.1296	2	AvC
60	MetaP	A	Flavobacteriales	Ribosomal_protein_S8_(RpsH)_(PDB:4V4H)	Translation,_ribosomal_structure_and_biogenesis	-0.946284	0.0345407	5	AvC
61	MetaP	A	Flavobacteriales	S-adenosylmethionine:tRNA-ribosyltransferase-isomerase_(queuine_synthetase)_(QueA)_(PDB:1VKY)	Translation,_ribosomal_structure_and_biogenesis	-0.221504	0	4	AvC
62	MetaP	A	Flavobacteriales	Translation_elongation_factor_EF-G,_a_GTPase_(FusA)_(PDB:1DAR)	Translation,_ribosomal_structure_and_biogenesis	-5.69946	4.05946	5	AvC
63	MetaP	A	Flavobacteriales	Translation_elongation_factor_EF-Tu,_a_GTPase_(TufA)_(PDB:1EFU)	Translation,_ribosomal_structure_and_biogenesis	-2.07973	0.866179	3	AvC
64	MetaP	A	Holosporales	Ribosomal_protein_S3_(RpsC)_(PDB:1VS6)	Translation,_ribosomal_structure_and_biogenesis	-2.43723	NA	1	AvC
65	MetaP	A	Lactobacillales	Translation_elongation_factor_EF-G,_a_GTPase_(FusA)_(PDB:1DAR)	Translation,_ribosomal_structure_and_biogenesis	-0.221513	NA	1	AvC
66	MetaP	A	Mycoplasmatales	Translation_elongation_factor_EF-Tu,_a_GTPase_(TufA)_(PDB:1EFU)	Translation,_ribosomal_structure_and_biogenesis	-25.6335	4.44971	2	AvC
67	MetaP	A	Myxococcales	Translation_elongation_factor_EF-G,_a_GTPase_(FusA)_(PDB:1DAR)	Translation,_ribosomal_structure_and_biogenesis	-23.105	NA	1	AvC
68	MetaP	A	Oceanospirillales	Ribosomal_protein_L1_(RplA)_(PDB:3J65)	Translation,_ribosomal_structure_and_biogenesis	-25.5606	NA	1	AvC
69	MetaP	A	Oceanospirillales	Ribosomal_protein_L17_(RplQ)_(PDB:1GD8)	Translation,_ribosomal_structure_and_biogenesis	-26.112	NA	1	AvC
70	MetaP	A	Oceanospirillales	Ribosomal_protein_L19_(RplS)_(PDB:1VS6)_(PUBMED:27941785)	Translation,_ribosomal_structure_and_biogenesis	-0.787036	NA	1	AvC
71	MetaP	A	Oceanospirillales	Ribosomal_protein_L21_(RplU)_(PDB:1VS6)	Translation,_ribosomal_structure_and_biogenesis	-24.2219	NA	1	AvC
72	MetaP	A	Oceanospirillales	Ribosomal_protein_L25_(general_stress_protein_Ctc)_(RplY)_(PDB:1B75)	Translation,_ribosomal_structure_and_biogenesis	-2.9354	NA	1	AvC
73	MetaP	A	Oceanospirillales	Ribosomal_protein_S10_(RpsJ)_(PDB:4V4H)	Translation,_ribosomal_structure_and_biogenesis	-27.1093	NA	1	AvC
74	MetaP	A	Oceanospirillales	Ribosomal_protein_S16_(RpsP)_(PDB:4V4H)	Translation,_ribosomal_structure_and_biogenesis	-1.11942	NA	1	AvC
75	MetaP	A	Oceanospirillales	Ribosomal_protein_S19_(RpsS)_(PDB:4V4H)	Translation,_ribosomal_structure_and_biogenesis	-0.221506	NA	1	AvC
76	MetaP	A	Oceanospirillales	Ribosomal_protein_S2_(RpsB)_(PDB:4V4H)	Translation,_ribosomal_structure_and_biogenesis	-3.77702	0	2	AvC
77	MetaP	A	Oceanospirillales	Ribosomal_protein_S3_(RpsC)_(PDB:1VS6)	Translation,_ribosomal_structure_and_biogenesis	-0.419738	NA	1	AvC
78	MetaP	A	Oceanospirillales	Valyl-tRNA_synthetase_(ValS)_(PDB:1GAX)	Translation,_ribosomal_structure_and_biogenesis	-20.9098	NA	1	AvC
79	MetaP	A	Pseudomonadales	Ribosome-binding_ATPase_YchF,_GTP1/OBG_family_(GTP1)_(PDB:2DWQ)_(PUBMED:21527254)	Translation,_ribosomal_structure_and_biogenesis	-0.221501	NA	1	AvC
80	MetaP	A	Pseudomonadales	Translation_elongation_factor_EF-Tu,_a_GTPase_(TufA)_(PDB:1EFU)	Translation,_ribosomal_structure_and_biogenesis	-0.233297	NA	1	AvC
81	MetaP	A	Rhizobiales	Translation_elongation_factor_EF-Tu,_a_GTPase_(TufA)_(PDB:1EFU)	Translation,_ribosomal_structure_and_biogenesis	-12.9202	10.3423	2	AvC
82	MetaP	A	Rhodobacterales	Polyribonucleotide_nucleotidyltransferase_(polynucleotide_phosphorylase)_(Pnp)_(PDB:1E3P)	Translation,_ribosomal_structure_and_biogenesis	-0.221503	NA	1	AvC
83	MetaP	A	Rhodobacterales	Ribosomal_protein_L13_(RplM)_(PDB:1VS6)	Translation,_ribosomal_structure_and_biogenesis	-1.55728	NA	1	AvC
84	MetaP	A	Rhodobacterales	Ribosomal_protein_L19_(RplS)_(PDB:1VS6)_(PUBMED:27941785)	Translation,_ribosomal_structure_and_biogenesis	-24.2944	NA	1	AvC
85	MetaP	A	Rhodobacterales	Ribosomal_protein_L21_(RplU)_(PDB:1VS6)	Translation,_ribosomal_structure_and_biogenesis	-0.221334	NA	1	AvC
86	MetaP	A	Rhodobacterales	Ribosomal_protein_L25_(general_stress_protein_Ctc)_(RplY)_(PDB:1B75)	Translation,_ribosomal_structure_and_biogenesis	-1.34846	0.170477	2	AvC
87	MetaP	A	Rhodobacterales	Ribosomal_protein_L27_(RpmA)_(PDB:1VS6)	Translation,_ribosomal_structure_and_biogenesis	-1.13276	0.351819	3	AvC
88	MetaP	A	Rhodobacterales	Ribosomal_protein_L4_(RplD)_(PDB:1VS6)	Translation,_ribosomal_structure_and_biogenesis	-22.7369	NA	1	AvC
89	MetaP	A	Rhodobacterales	Ribosomal_protein_L5_(RplE)_(PDB:1VS6)	Translation,_ribosomal_structure_and_biogenesis	-25.6455	NA	1	AvC
90	MetaP	A	Rhodobacterales	Ribosomal_protein_S1_(RpsA)_(PDB:4NNH)	Translation,_ribosomal_structure_and_biogenesis	-1.62948	0.997009	2	AvC
91	MetaP	A	Rhodobacterales	Ribosomal_protein_S11_(RpsK)_(PDB:4V4H)	Translation,_ribosomal_structure_and_biogenesis	-1.66282	0.0645712	4	AvC
92	MetaP	A	Rhodobacterales	Ribosomal_protein_S3_(RpsC)_(PDB:1VS6)	Translation,_ribosomal_structure_and_biogenesis	-25.2365	NA	1	AvC
93	MetaP	A	Rhodobacterales	Ribosomal_protein_S5_(RpsE)_(PDB:4V4H)	Translation,_ribosomal_structure_and_biogenesis	-0.221508	NA	1	AvC
94	MetaP	A	Rhodobacterales	Ribosomal_protein_S7_(RpsG)_(PDB:4V4H)	Translation,_ribosomal_structure_and_biogenesis	-3.89578	NA	1	AvC
95	MetaP	A	Rhodobacterales	Ribosomal_protein_S8_(RpsH)_(PDB:4V4H)	Translation,_ribosomal_structure_and_biogenesis	-11.2464	11.0249	2	AvC
96	MetaP	A	Rhodobacterales	Translation_elongation_factor_EF-G,_a_GTPase_(FusA)_(PDB:1DAR)	Translation,_ribosomal_structure_and_biogenesis	-1.05164	0.726836	2	AvC
97	MetaP	A	Rhodobacterales	Translation_elongation_factor_EF-Tu,_a_GTPase_(TufA)_(PDB:1EFU)	Translation,_ribosomal_structure_and_biogenesis	-1.3052	0.519508	3	AvC
98	MetaP	A	Rhodobacterales	Translation_initiation_factor_IF-2,_a_GTPase_(InfB)_(PDB:5ME0)	Translation,_ribosomal_structure_and_biogenesis	-0.757416	NA	1	AvC
99	MetaP	A	Rhodospirillales	Ribosomal_protein_L19_(RplS)_(PDB:1VS6)_(PUBMED:27941785)	Translation,_ribosomal_structure_and_biogenesis	-2.32085	NA	1	AvC
100	MetaP	A	Rhodospirillales	Ribosomal_protein_S2_(RpsB)_(PDB:4V4H)	Translation,_ribosomal_structure_and_biogenesis	-1.20784	NA	1	AvC
101	MetaP	A	Rhodospirillales	Ribosomal_protein_S5_(RpsE)_(PDB:4V4H)	Translation,_ribosomal_structure_and_biogenesis	-0.221506	NA	1	AvC
102	MetaP	A	Sphingomonadales	Ribosomal_protein_S1_(RpsA)_(PDB:4NNH)	Translation,_ribosomal_structure_and_biogenesis	-0.475125	NA	1	AvC
103	MetaP	A	Sphingomonadales	Translation_elongation_factor_EF-Tu,_a_GTPase_(TufA)_(PDB:1EFU)	Translation,_ribosomal_structure_and_biogenesis	-0.222528	NA	1	AvC
104	MetaP	A	Spirochaetales	Translation_elongation_factor_EF-Tu,_a_GTPase_(TufA)_(PDB:1EFU)	Translation,_ribosomal_structure_and_biogenesis	-23.0661	NA	1	AvC
105	MetaP	A	Thermoplasmatales	Translation_elongation_factor_EF-1alpha_(GTPase)_(TEF1)_(PDB:1F60)	Translation,_ribosomal_structure_and_biogenesis	-1.30531	0	2	AvC
106	MetaP	A	Unknown_Bacteroidetes	Ribosomal_protein_L7/L12_(RplL)_(PDB:1CTF)	Translation,_ribosomal_structure_and_biogenesis	-0.226276	NA	1	AvC
107	MetaP	A	Unknown_Proteobacteria	Translation_elongation_factor_EF-Tu,_a_GTPase_(TufA)_(PDB:1EFU)	Translation,_ribosomal_structure_and_biogenesis	-4.22522	NA	1	AvC
108	MetaP	A	Unknown_Thaumarchaeota	Translation_elongation_factor_EF-1alpha_(GTPase)_(TEF1)_(PDB:1F60)	Translation,_ribosomal_structure_and_biogenesis	-1.30531	NA	1	AvC
109	MetaP	A	Vibrionales	Ribonuclease_G_or_E_(CafA)_(PDB:1SLJ)	Translation,_ribosomal_structure_and_biogenesis	-0.215068	NA	1	AvC
110	MetaP	A	Vibrionales	Translation_elongation_factor_EF-G,_a_GTPase_(FusA)_(PDB:1DAR)	Translation,_ribosomal_structure_and_biogenesis	-0.945844	NA	1	AvC
111	MetaP	A	Xanthomonadales	Valyl-tRNA_synthetase_(ValS)_(PDB:1GAX)	Translation,_ribosomal_structure_and_biogenesis	-20.9098	NA	1	AvC
112	MetaP	C	Aeromonadales	Ribosomal_protein_L4_(RplD)_(PDB:1VS6)	Translation,_ribosomal_structure_and_biogenesis	0.534872	NA	1	AvC
113	MetaP	C	Cellvibrionales	Polyribonucleotide_nucleotidyltransferase_(polynucleotide_phosphorylase)_(Pnp)_(PDB:1E3P)	Translation,_ribosomal_structure_and_biogenesis	0.498372	0.0868155	2	AvC
114	MetaP	C	Cellvibrionales	Ribosomal_protein_L25_(general_stress_protein_Ctc)_(RplY)_(PDB:1B75)	Translation,_ribosomal_structure_and_biogenesis	1.09606	NA	1	AvC
115	MetaP	C	Cellvibrionales	Ribosomal_protein_L5_(RplE)_(PDB:1VS6)	Translation,_ribosomal_structure_and_biogenesis	2.14983	0	5	AvC
116	MetaP	C	Cellvibrionales	Ribosomal_protein_S1_(RpsA)_(PDB:4NNH)	Translation,_ribosomal_structure_and_biogenesis	1.44162	NA	1	AvC
117	MetaP	C	Cellvibrionales	Ribosomal_protein_S2_(RpsB)_(PDB:4V4H)	Translation,_ribosomal_structure_and_biogenesis	0.981564	NA	1	AvC
118	MetaP	C	Cellvibrionales	Ribosomal_protein_S5_(RpsE)_(PDB:4V4H)	Translation,_ribosomal_structure_and_biogenesis	1.62201	NA	1	AvC
119	MetaP	C	Cellvibrionales	Ribosomal_protein_S7_(RpsG)_(PDB:4V4H)	Translation,_ribosomal_structure_and_biogenesis	0.730843	NA	1	AvC
120	MetaP	C	Cellvibrionales	Translation_elongation_factor_EF-G,_a_GTPase_(FusA)_(PDB:1DAR)	Translation,_ribosomal_structure_and_biogenesis	12.2434	10.8307	2	AvC
121	MetaP	C	Cellvibrionales	Translation_elongation_factor_EF-Tu,_a_GTPase_(TufA)_(PDB:1EFU)	Translation,_ribosomal_structure_and_biogenesis	21.8254	NA	1	AvC
122	MetaP	C	Chromatiales	Ribosomal_protein_L5_(RplE)_(PDB:1VS6)	Translation,_ribosomal_structure_and_biogenesis	0.940814	NA	1	AvC
123	MetaP	C	Chromatiales	Ribosomal_protein_S1_(RpsA)_(PDB:4NNH)	Translation,_ribosomal_structure_and_biogenesis	0.340569	NA	1	AvC
124	MetaP	C	Chromatiales	Translation_elongation_factor_EF-G,_a_GTPase_(FusA)_(PDB:1DAR)	Translation,_ribosomal_structure_and_biogenesis	1.41266	NA	1	AvC
125	MetaP	C	Chromatiales	Translation_elongation_factor_EF-Tu,_a_GTPase_(TufA)_(PDB:1EFU)	Translation,_ribosomal_structure_and_biogenesis	0.534015	NA	1	AvC
126	MetaP	C	Flavobacteriales	Ribosomal_protein_L31_(RpmE)_(PDB:1VS6)	Translation,_ribosomal_structure_and_biogenesis	1.68195	0.0410964	8	AvC
127	MetaP	C	Flavobacteriales	Ribosomal_protein_S2_(RpsB)_(PDB:4V4H)	Translation,_ribosomal_structure_and_biogenesis	0.549427	NA	1	AvC
128	MetaP	C	Flavobacteriales	Translation_elongation_factor_EF-Ts_(Tsf)_(PDB:1EFU)	Translation,_ribosomal_structure_and_biogenesis	5.1656	4.49053	5	AvC
129	MetaP	C	Oceanospirillales	Ribosomal_protein_S11_(RpsK)_(PDB:4V4H)	Translation,_ribosomal_structure_and_biogenesis	0.988263	NA	1	AvC
130	MetaP	C	Oceanospirillales	Translation_elongation_factor_EF-Ts_(Tsf)_(PDB:1EFU)	Translation,_ribosomal_structure_and_biogenesis	22.474	NA	1	AvC
131	MetaP	C	Pelagibacterales	Ribosomal_protein_L19_(RplS)_(PDB:1VS6)_(PUBMED:27941785)	Translation,_ribosomal_structure_and_biogenesis	0.836872	NA	1	AvC
132	MetaP	C	Pseudomonadales	Ribosomal_protein_L5_(RplE)_(PDB:1VS6)	Translation,_ribosomal_structure_and_biogenesis	1.53073	NA	1	AvC
133	MetaP	C	Rhizobiales	Ribosomal_protein_L2_(RplB)_(PDB:1VS6)	Translation,_ribosomal_structure_and_biogenesis	24.7505	NA	1	AvC
134	MetaP	C	Rhodobacterales	Asp-tRNAAsn/Glu-tRNAGln_amidotransferase_B_subunit_(GatB)_(PDB:3H0M)	Translation,_ribosomal_structure_and_biogenesis	0.943092	NA	1	AvC
135	MetaP	C	Rhodobacterales	Ribosomal_protein_L17_(RplQ)_(PDB:1GD8)	Translation,_ribosomal_structure_and_biogenesis	21.7406	0	3	AvC
136	MetaP	C	Rhodobacterales	Ribosomal_protein_L7/L12_(RplL)_(PDB:1CTF)	Translation,_ribosomal_structure_and_biogenesis	1.29087	0	4	AvC
137	MetaP	C	Rhodobacterales	Ribosomal_protein_L9_(RplI)_(PDB:1VS6)_(PUBMED:27112601)	Translation,_ribosomal_structure_and_biogenesis	0.256386	NA	1	AvC
138	MetaP	C	Rhodobacterales	Ribosomal_protein_S19_(RpsS)_(PDB:4V4H)	Translation,_ribosomal_structure_and_biogenesis	0.258883	0	2	AvC
139	MetaP	C	Rhodobacterales	Translation_initiation_factor_IF-2,_a_GTPase_(InfB)_(PDB:5ME0)	Translation,_ribosomal_structure_and_biogenesis	21.9567	NA	1	AvC
140	MetaP	C	Rhodospirillales	Ribosomal_protein_L7/L12_(RplL)_(PDB:1CTF)	Translation,_ribosomal_structure_and_biogenesis	4.55603	NA	1	AvC
141	MetaP	C	Synechococcales	Ribosomal_protein_L5_(RplE)_(PDB:1VS6)	Translation,_ribosomal_structure_and_biogenesis	0.866153	NA	1	AvC
142	MetaP	C	Synergistales	Translation_initiation_factor_IF-2,_a_GTPase_(InfB)_(PDB:5ME0)	Translation,_ribosomal_structure_and_biogenesis	1.29838	NA	1	AvC
143	MetaP	C	Thiotrichales	Ribosomal_protein_S20_(RpsT)_(PDB:4V4H)	Translation,_ribosomal_structure_and_biogenesis	24.6908	NA	1	AvC
144	MetaP	C	Thiotrichales	Translation_elongation_factor_EF-G,_a_GTPase_(FusA)_(PDB:1DAR)	Translation,_ribosomal_structure_and_biogenesis	1.41266	0	2	AvC
145	MetaP	C	Unknown_Proteobacteria	Polyribonucleotide_nucleotidyltransferase_(polynucleotide_phosphorylase)_(Pnp)_(PDB:1E3P)	Translation,_ribosomal_structure_and_biogenesis	12.522	11.5228	2	AvC
146	MetaP	C	Unknown_Proteobacteria	Ribosomal_protein_S5_(RpsE)_(PDB:4V4H)	Translation,_ribosomal_structure_and_biogenesis	0.814798	0	2	AvC
147	MetaP	C	Vibrionales	Ribosomal_protein_L16/L10AE_(RplP)_(PDB:1WKI)	Translation,_ribosomal_structure_and_biogenesis	22.7766	NA	1	AvC
148	MetaP	B	Aeromonadales	Aspartyl/asparaginyl-tRNA_synthetase_(AsnS)_(PDB:3KFU)	Translation,_ribosomal_structure_and_biogenesis	-1.57508	NA	1	BvC
149	MetaP	B	Aeromonadales	Ribosomal_protein_L1_(RplA)_(PDB:3J65)	Translation,_ribosomal_structure_and_biogenesis	-28.6892	NA	1	BvC
150	MetaP	B	Aeromonadales	Ribosomal_protein_S1_(RpsA)_(PDB:4NNH)	Translation,_ribosomal_structure_and_biogenesis	-0.221505	NA	1	BvC
151	MetaP	B	Alteromonadales	Aspartyl/asparaginyl-tRNA_synthetase_(AsnS)_(PDB:3KFU)	Translation,_ribosomal_structure_and_biogenesis	-2.00305	0	2	BvC
152	MetaP	B	Alteromonadales	Glutamyl-_or_glutaminyl-tRNA_synthetase_(GlnS)_(PDB:1EUQ)	Translation,_ribosomal_structure_and_biogenesis	-23.1912	NA	1	BvC
153	MetaP	B	Alteromonadales	Glycyl-tRNA_synthetase,_beta_subunit_(GlyS)	Translation,_ribosomal_structure_and_biogenesis	-2.02486	NA	1	BvC
154	MetaP	B	Alteromonadales	Leucyl-tRNA_synthetase_(LeuS)_(PDB:6LPF)	Translation,_ribosomal_structure_and_biogenesis	-22.4668	0.0690895	2	BvC
155	MetaP	B	Alteromonadales	Polyribonucleotide_nucleotidyltransferase_(polynucleotide_phosphorylase)_(Pnp)_(PDB:1E3P)	Translation,_ribosomal_structure_and_biogenesis	-15.7074	10.8703	2	BvC
156	MetaP	B	Alteromonadales	Prolyl-tRNA_synthetase_(ProS)_(PDB:5XIF)	Translation,_ribosomal_structure_and_biogenesis	-20.3159	NA	1	BvC
157	MetaP	B	Alteromonadales	Protein_chain_release_factor_RF1_(PrfA)_(PDB:1RQ0)	Translation,_ribosomal_structure_and_biogenesis	-20.7942	NA	1	BvC
158	MetaP	B	Alteromonadales	Ribonuclease_G_or_E_(CafA)_(PDB:1SLJ)	Translation,_ribosomal_structure_and_biogenesis	-7.25021	4.37298	5	BvC
159	MetaP	B	Alteromonadales	Ribosomal_protein_L10_(RplJ)_(PDB:5IT8)	Translation,_ribosomal_structure_and_biogenesis	-4.17052	NA	1	BvC
160	MetaP	B	Alteromonadales	Ribosomal_protein_L11_(RplK)_(PDB:2E34)	Translation,_ribosomal_structure_and_biogenesis	-27.6121	NA	1	BvC
161	MetaP	B	Alteromonadales	Ribosomal_protein_L14_(RplN)_(PDB:4V4H)	Translation,_ribosomal_structure_and_biogenesis	-26.7508	NA	1	BvC
162	MetaP	B	Alteromonadales	Ribosomal_protein_L17_(RplQ)_(PDB:1GD8)	Translation,_ribosomal_structure_and_biogenesis	-5.75063	NA	1	BvC
163	MetaP	B	Alteromonadales	Ribosomal_protein_L19_(RplS)_(PDB:1VS6)_(PUBMED:27941785)	Translation,_ribosomal_structure_and_biogenesis	-0.617742	NA	1	BvC
164	MetaP	B	Alteromonadales	Ribosomal_protein_L22_(RplV)_(PDB:1VS6)	Translation,_ribosomal_structure_and_biogenesis	-3.235	NA	1	BvC
165	MetaP	B	Alteromonadales	Ribosomal_protein_L24_(RplX)_(PDB:1VS6)	Translation,_ribosomal_structure_and_biogenesis	-0.398674	NA	1	BvC
166	MetaP	B	Alteromonadales	Ribosomal_protein_L25_(general_stress_protein_Ctc)_(RplY)_(PDB:1B75)	Translation,_ribosomal_structure_and_biogenesis	-29.3604	NA	1	BvC
167	MetaP	B	Alteromonadales	Ribosomal_protein_L32_(RpmF)_(PDB:1VS6)_(PUBMED:17114934)	Translation,_ribosomal_structure_and_biogenesis	-0.323655	NA	1	BvC
168	MetaP	B	Alteromonadales	Ribosomal_protein_L5_(RplE)_(PDB:1VS6)	Translation,_ribosomal_structure_and_biogenesis	-14.3883	13.6129	2	BvC
169	MetaP	B	Alteromonadales	Ribosomal_protein_L6P/L9E_(RplF)_(PDB:1VS6)	Translation,_ribosomal_structure_and_biogenesis	-28.9821	NA	1	BvC
170	MetaP	B	Alteromonadales	Ribosomal_protein_L7/L12_(RplL)_(PDB:1CTF)	Translation,_ribosomal_structure_and_biogenesis	-29.3217	NA	1	BvC
171	MetaP	B	Alteromonadales	Ribosomal_protein_L9_(RplI)_(PDB:1VS6)_(PUBMED:27112601)	Translation,_ribosomal_structure_and_biogenesis	-1.96575	NA	1	BvC
172	MetaP	B	Alteromonadales	Ribosomal_protein_S1_(RpsA)_(PDB:4NNH)	Translation,_ribosomal_structure_and_biogenesis	-13.6653	13.3456	2	BvC
173	MetaP	B	Alteromonadales	Ribosomal_protein_S10_(RpsJ)_(PDB:4V4H)	Translation,_ribosomal_structure_and_biogenesis	-28.4348	NA	1	BvC
174	MetaP	B	Alteromonadales	Ribosomal_protein_S14_(RpsN)_(PDB:4V4H)	Translation,_ribosomal_structure_and_biogenesis	-26.1034	NA	1	BvC
175	MetaP	B	Alteromonadales	Ribosomal_protein_S4_or_related_protein_(RpsD)_(PDB:4V4H)	Translation,_ribosomal_structure_and_biogenesis	-2.48137	NA	1	BvC
176	MetaP	B	Alteromonadales	Ribosomal_protein_S5_(RpsE)_(PDB:4V4H)	Translation,_ribosomal_structure_and_biogenesis	-1.08081	0.722684	2	BvC
177	MetaP	B	Alteromonadales	Ribosomal_protein_S7_(RpsG)_(PDB:4V4H)	Translation,_ribosomal_structure_and_biogenesis	-27.4203	NA	1	BvC
178	MetaP	B	Alteromonadales	Seryl-tRNA_synthetase_(SerS)_(PDB:1SER)	Translation,_ribosomal_structure_and_biogenesis	-0.221505	NA	1	BvC
179	MetaP	B	Alteromonadales	Translation_elongation_factor_EF-G,_a_GTPase_(FusA)_(PDB:1DAR)	Translation,_ribosomal_structure_and_biogenesis	-1.80039	NA	1	BvC
180	MetaP	B	Alteromonadales	Translation_elongation_factor_EF-Ts_(Tsf)_(PDB:1EFU)	Translation,_ribosomal_structure_and_biogenesis	-27.4135	NA	1	BvC
181	MetaP	B	Alteromonadales	Translation_elongation_factor_EF-Tu,_a_GTPase_(TufA)_(PDB:1EFU)	Translation,_ribosomal_structure_and_biogenesis	-5.39639	NA	1	BvC
182	MetaP	B	Alteromonadales	Translation_initiation_factor_IF-2,_a_GTPase_(InfB)_(PDB:5ME0)	Translation,_ribosomal_structure_and_biogenesis	-2.94525	NA	1	BvC
183	MetaP	B	Burkholderiales	Ribosomal_protein_L22_(RplV)_(PDB:1VS6)	Translation,_ribosomal_structure_and_biogenesis	-27.152	0	4	BvC
184	MetaP	B	Cellvibrionales	Polyribonucleotide_nucleotidyltransferase_(polynucleotide_phosphorylase)_(Pnp)_(PDB:1E3P)	Translation,_ribosomal_structure_and_biogenesis	-0.621192	0	4	BvC
185	MetaP	B	Cellvibrionales	Ribosomal_protein_L15_(RplO)_(PDB:1VS6)	Translation,_ribosomal_structure_and_biogenesis	-0.221506	NA	1	BvC
186	MetaP	B	Cellvibrionales	Translation_elongation_factor_EF-G,_a_GTPase_(FusA)_(PDB:1DAR)	Translation,_ribosomal_structure_and_biogenesis	-14.7278	12.4149	2	BvC
187	MetaP	B	Cellvibrionales	Translation_elongation_factor_EF-Tu,_a_GTPase_(TufA)_(PDB:1EFU)	Translation,_ribosomal_structure_and_biogenesis	-2.33492	NA	1	BvC
188	MetaP	B	Chromatiales	Ribonuclease_G_or_E_(CafA)_(PDB:1SLJ)	Translation,_ribosomal_structure_and_biogenesis	-24.1248	NA	1	BvC
189	MetaP	B	Chromatiales	Ribosomal_protein_L5_(RplE)_(PDB:1VS6)	Translation,_ribosomal_structure_and_biogenesis	-28.3588	NA	1	BvC
190	MetaP	B	Chromatiales	Ribosomal_protein_S21_(RpsU)_(PDB:4V4H)	Translation,_ribosomal_structure_and_biogenesis	-1.8855	NA	1	BvC
191	MetaP	B	Flavobacteriales	Polyribonucleotide_nucleotidyltransferase_(polynucleotide_phosphorylase)_(Pnp)_(PDB:1E3P)	Translation,_ribosomal_structure_and_biogenesis	-0.320422	NA	1	BvC
192	MetaP	B	Flavobacteriales	Ribosomal_protein_L1_(RplA)_(PDB:3J65)	Translation,_ribosomal_structure_and_biogenesis	-24.0423	0	3	BvC
193	MetaP	B	Flavobacteriales	Ribosomal_protein_L15_(RplO)_(PDB:1VS6)	Translation,_ribosomal_structure_and_biogenesis	-1.3238	NA	1	BvC
194	MetaP	B	Flavobacteriales	Ribosomal_protein_L5_(RplE)_(PDB:1VS6)	Translation,_ribosomal_structure_and_biogenesis	-9.45994	7.51945	3	BvC
195	MetaP	B	Flavobacteriales	Ribosomal_protein_L7/L12_(RplL)_(PDB:1CTF)	Translation,_ribosomal_structure_and_biogenesis	-1.39306	1.17156	2	BvC
196	MetaP	B	Flavobacteriales	Ribosomal_protein_S1_(RpsA)_(PDB:4NNH)	Translation,_ribosomal_structure_and_biogenesis	-1.36844	0.231449	7	BvC
197	MetaP	B	Flavobacteriales	Ribosomal_protein_S10_(RpsJ)_(PDB:4V4H)	Translation,_ribosomal_structure_and_biogenesis	-0.933076	0.00163644	3	BvC
198	MetaP	B	Flavobacteriales	Ribosomal_protein_S19_(RpsS)_(PDB:4V4H)	Translation,_ribosomal_structure_and_biogenesis	-0.974221	0	3	BvC
199	MetaP	B	Flavobacteriales	Ribosomal_protein_S4_or_related_protein_(RpsD)_(PDB:4V4H)	Translation,_ribosomal_structure_and_biogenesis	-23.8872	0.125115	2	BvC
200	MetaP	B	Flavobacteriales	Ribosomal_protein_S5_(RpsE)_(PDB:4V4H)	Translation,_ribosomal_structure_and_biogenesis	-1.80349	NA	1	BvC
201	MetaP	B	Flavobacteriales	Ribosome-binding_ATPase_YchF,_GTP1/OBG_family_(GTP1)_(PDB:2DWQ)_(PUBMED:21527254)	Translation,_ribosomal_structure_and_biogenesis	-21.1798	0	2	BvC
202	MetaP	B	Flavobacteriales	S-adenosylmethionine:tRNA-ribosyltransferase-isomerase_(queuine_synthetase)_(QueA)_(PDB:1VKY)	Translation,_ribosomal_structure_and_biogenesis	-0.221505	0	4	BvC
203	MetaP	B	Flavobacteriales	Translation_elongation_factor_EF-G,_a_GTPase_(FusA)_(PDB:1DAR)	Translation,_ribosomal_structure_and_biogenesis	-10.0482	4.89348	5	BvC
204	MetaP	B	Flavobacteriales	Translation_elongation_factor_EF-Tu,_a_GTPase_(TufA)_(PDB:1EFU)	Translation,_ribosomal_structure_and_biogenesis	-1.79415	0.743816	4	BvC
205	MetaP	B	Holosporales	Ribosomal_protein_S3_(RpsC)_(PDB:1VS6)	Translation,_ribosomal_structure_and_biogenesis	-1.70915	NA	1	BvC
206	MetaP	B	Mycoplasmatales	Translation_elongation_factor_EF-Tu,_a_GTPase_(TufA)_(PDB:1EFU)	Translation,_ribosomal_structure_and_biogenesis	-30.5792	NA	1	BvC
207	MetaP	B	Myxococcales	Translation_elongation_factor_EF-G,_a_GTPase_(FusA)_(PDB:1DAR)	Translation,_ribosomal_structure_and_biogenesis	-11.6883	11.4668	2	BvC
208	MetaP	B	Oceanospirillales	Polyribonucleotide_nucleotidyltransferase_(polynucleotide_phosphorylase)_(Pnp)_(PDB:1E3P)	Translation,_ribosomal_structure_and_biogenesis	-0.221502	NA	1	BvC
209	MetaP	B	Oceanospirillales	Ribonuclease_G_or_E_(CafA)_(PDB:1SLJ)	Translation,_ribosomal_structure_and_biogenesis	-0.71615	0.0607588	2	BvC
210	MetaP	B	Oceanospirillales	Ribosomal_protein_L21_(RplU)_(PDB:1VS6)	Translation,_ribosomal_structure_and_biogenesis	-0.221506	NA	1	BvC
211	MetaP	B	Oceanospirillales	Ribosomal_protein_L29_(RpmC)_(PDB:1VS6)	Translation,_ribosomal_structure_and_biogenesis	-26.223	NA	1	BvC
212	MetaP	B	Oceanospirillales	Ribosomal_protein_S10_(RpsJ)_(PDB:4V4H)	Translation,_ribosomal_structure_and_biogenesis	-0.563087	NA	1	BvC
213	MetaP	B	Oceanospirillales	Ribosomal_protein_S2_(RpsB)_(PDB:4V4H)	Translation,_ribosomal_structure_and_biogenesis	-1.10468	NA	1	BvC
214	MetaP	B	Oceanospirillales	Valyl-tRNA_synthetase_(ValS)_(PDB:1GAX)	Translation,_ribosomal_structure_and_biogenesis	-0.221511	NA	1	BvC
215	MetaP	B	Rhizobiales	Translation_elongation_factor_EF-Tu,_a_GTPase_(TufA)_(PDB:1EFU)	Translation,_ribosomal_structure_and_biogenesis	-12.4394	9.22987	2	BvC
216	MetaP	B	Rhodobacterales	Prolyl-tRNA_synthetase_(ProS)_(PDB:5XIF)	Translation,_ribosomal_structure_and_biogenesis	-0.477799	NA	1	BvC
217	MetaP	B	Rhodobacterales	Ribosomal_protein_L1_(RplA)_(PDB:3J65)	Translation,_ribosomal_structure_and_biogenesis	-0.932546	NA	1	BvC
218	MetaP	B	Rhodobacterales	Ribosomal_protein_L13_(RplM)_(PDB:1VS6)	Translation,_ribosomal_structure_and_biogenesis	-1.3168	NA	1	BvC
219	MetaP	B	Rhodobacterales	Ribosomal_protein_L14_(RplN)_(PDB:4V4H)	Translation,_ribosomal_structure_and_biogenesis	-0.221498	0	2	BvC
220	MetaP	B	Rhodobacterales	Ribosomal_protein_L17_(RplQ)_(PDB:1GD8)	Translation,_ribosomal_structure_and_biogenesis	-0.431653	0.0377022	6	BvC
221	MetaP	B	Rhodobacterales	Ribosomal_protein_L19_(RplS)_(PDB:1VS6)_(PUBMED:27941785)	Translation,_ribosomal_structure_and_biogenesis	-24.2516	NA	1	BvC
222	MetaP	B	Rhodobacterales	Ribosomal_protein_L21_(RplU)_(PDB:1VS6)	Translation,_ribosomal_structure_and_biogenesis	-0.221501	3.07952e-06	2	BvC
223	MetaP	B	Rhodobacterales	Ribosomal_protein_L25_(general_stress_protein_Ctc)_(RplY)_(PDB:1B75)	Translation,_ribosomal_structure_and_biogenesis	-2.05892	0.25301	3	BvC
224	MetaP	B	Rhodobacterales	Ribosomal_protein_L27_(RpmA)_(PDB:1VS6)	Translation,_ribosomal_structure_and_biogenesis	-1.3792	0.618308	2	BvC
225	MetaP	B	Rhodobacterales	Ribosomal_protein_L4_(RplD)_(PDB:1VS6)	Translation,_ribosomal_structure_and_biogenesis	-22.4641	NA	1	BvC
226	MetaP	B	Rhodobacterales	Ribosomal_protein_L5_(RplE)_(PDB:1VS6)	Translation,_ribosomal_structure_and_biogenesis	-25.5731	NA	1	BvC
227	MetaP	B	Rhodobacterales	Ribosomal_protein_L6P/L9E_(RplF)_(PDB:1VS6)	Translation,_ribosomal_structure_and_biogenesis	-23.5336	NA	1	BvC
228	MetaP	B	Rhodobacterales	Ribosomal_protein_L7/L12_(RplL)_(PDB:1CTF)	Translation,_ribosomal_structure_and_biogenesis	-2.18688	NA	1	BvC
229	MetaP	B	Rhodobacterales	Ribosomal_protein_L9_(RplI)_(PDB:1VS6)_(PUBMED:27112601)	Translation,_ribosomal_structure_and_biogenesis	-0.221506	NA	1	BvC
230	MetaP	B	Rhodobacterales	Ribosomal_protein_S1_(RpsA)_(PDB:4NNH)	Translation,_ribosomal_structure_and_biogenesis	-1.71672	1.14597	2	BvC
231	MetaP	B	Rhodobacterales	Ribosomal_protein_S10_(RpsJ)_(PDB:4V4H)	Translation,_ribosomal_structure_and_biogenesis	-1.26286	0.0250327	7	BvC
232	MetaP	B	Rhodobacterales	Ribosomal_protein_S11_(RpsK)_(PDB:4V4H)	Translation,_ribosomal_structure_and_biogenesis	-1.52271	0.139141	9	BvC
233	MetaP	B	Rhodobacterales	Ribosomal_protein_S3_(RpsC)_(PDB:1VS6)	Translation,_ribosomal_structure_and_biogenesis	-25.3881	NA	1	BvC
234	MetaP	B	Rhodobacterales	Ribosomal_protein_S5_(RpsE)_(PDB:4V4H)	Translation,_ribosomal_structure_and_biogenesis	-8.53941	7.10489	3	BvC
235	MetaP	B	Rhodobacterales	Ribosomal_protein_S7_(RpsG)_(PDB:4V4H)	Translation,_ribosomal_structure_and_biogenesis	-2.01375	1.36898	3	BvC
236	MetaP	B	Rhodobacterales	Ribosomal_protein_S8_(RpsH)_(PDB:4V4H)	Translation,_ribosomal_structure_and_biogenesis	-22.147	NA	1	BvC
237	MetaP	B	Rhodobacterales	Translation_elongation_factor_EF-G,_a_GTPase_(FusA)_(PDB:1DAR)	Translation,_ribosomal_structure_and_biogenesis	-5.15063	4.15562	5	BvC
238	MetaP	B	Rhodobacterales	Translation_elongation_factor_EF-Tu,_a_GTPase_(TufA)_(PDB:1EFU)	Translation,_ribosomal_structure_and_biogenesis	-1.63394	1.14018	2	BvC
239	MetaP	B	Rhodospirillales	Ribosomal_protein_L19_(RplS)_(PDB:1VS6)_(PUBMED:27941785)	Translation,_ribosomal_structure_and_biogenesis	-1.65612	NA	1	BvC
240	MetaP	B	Rhodospirillales	Ribosomal_protein_S2_(RpsB)_(PDB:4V4H)	Translation,_ribosomal_structure_and_biogenesis	-1.30175	NA	1	BvC
241	MetaP	B	Sphingomonadales	Ribosomal_protein_L5_(RplE)_(PDB:1VS6)	Translation,_ribosomal_structure_and_biogenesis	-0.528198	NA	1	BvC
242	MetaP	B	Sphingomonadales	Ribosomal_protein_S1_(RpsA)_(PDB:4NNH)	Translation,_ribosomal_structure_and_biogenesis	-0.710174	NA	1	BvC
243	MetaP	B	Unknown_Bacteroidetes	Ribosomal_protein_L7/L12_(RplL)_(PDB:1CTF)	Translation,_ribosomal_structure_and_biogenesis	-26.4515	NA	1	BvC
244	MetaP	B	Unknown_Proteobacteria	Ribosomal_protein_L7/L12_(RplL)_(PDB:1CTF)	Translation,_ribosomal_structure_and_biogenesis	-2.47644	NA	1	BvC
245	MetaP	B	Unknown_Proteobacteria	Ribosomal_protein_S2_(RpsB)_(PDB:4V4H)	Translation,_ribosomal_structure_and_biogenesis	-0.467012	NA	1	BvC
246	MetaP	B	Unknown_Proteobacteria	Translation_elongation_factor_EF-Tu,_a_GTPase_(TufA)_(PDB:1EFU)	Translation,_ribosomal_structure_and_biogenesis	-4.8865	NA	1	BvC
247	MetaP	B	Vibrionales	Ribonuclease_G_or_E_(CafA)_(PDB:1SLJ)	Translation,_ribosomal_structure_and_biogenesis	-24.2264	NA	1	BvC
248	MetaP	B	Vibrionales	Translation_elongation_factor_EF-G,_a_GTPase_(FusA)_(PDB:1DAR)	Translation,_ribosomal_structure_and_biogenesis	-0.672337	NA	1	BvC
249	MetaP	B	Xanthomonadales	Valyl-tRNA_synthetase_(ValS)_(PDB:1GAX)	Translation,_ribosomal_structure_and_biogenesis	-0.221511	NA	1	BvC
250	MetaP	C	Alteromonadales	Ribosomal_protein_S18_(RpsR)_(PDB:4V4H)	Translation,_ribosomal_structure_and_biogenesis	0.679908	NA	1	BvC
251	MetaP	C	Cellvibrionales	Ribosomal_protein_L17_(RplQ)_(PDB:1GD8)	Translation,_ribosomal_structure_and_biogenesis	0.575972	0	2	BvC
252	MetaP	C	Cellvibrionales	Ribosomal_protein_L5_(RplE)_(PDB:1VS6)	Translation,_ribosomal_structure_and_biogenesis	1.40524	0	5	BvC
253	MetaP	C	Cellvibrionales	Ribosomal_protein_S1_(RpsA)_(PDB:4NNH)	Translation,_ribosomal_structure_and_biogenesis	0.511519	NA	1	BvC
254	MetaP	C	Cellvibrionales	Ribosomal_protein_S5_(RpsE)_(PDB:4V4H)	Translation,_ribosomal_structure_and_biogenesis	0.668505	NA	1	BvC
255	MetaP	C	Cellvibrionales	Ribosomal_protein_S7_(RpsG)_(PDB:4V4H)	Translation,_ribosomal_structure_and_biogenesis	0.534997	0.108489	2	BvC
256	MetaP	C	Cellvibrionales	Translation_elongation_factor_EF-G,_a_GTPase_(FusA)_(PDB:1DAR)	Translation,_ribosomal_structure_and_biogenesis	1.21531	0.0186373	4	BvC
257	MetaP	C	Cellvibrionales	Translation_elongation_factor_EF-Tu,_a_GTPase_(TufA)_(PDB:1EFU)	Translation,_ribosomal_structure_and_biogenesis	22.0804	NA	1	BvC
258	MetaP	C	Chromatiales	Translation_elongation_factor_EF-G,_a_GTPase_(FusA)_(PDB:1DAR)	Translation,_ribosomal_structure_and_biogenesis	1.23019	NA	1	BvC
259	MetaP	C	Chromatiales	Translation_elongation_factor_EF-Tu,_a_GTPase_(TufA)_(PDB:1EFU)	Translation,_ribosomal_structure_and_biogenesis	0.345888	NA	1	BvC
260	MetaP	C	Clostridiales	Aspartyl-tRNA_synthetase_(AspS)_(PDB:1C0A)	Translation,_ribosomal_structure_and_biogenesis	1.71104	NA	1	BvC
261	MetaP	C	Cytophagales	Translation_elongation_factor_EF-Tu,_a_GTPase_(TufA)_(PDB:1EFU)	Translation,_ribosomal_structure_and_biogenesis	1.08902	NA	1	BvC
262	MetaP	C	Flavobacteriales	Ribosomal_protein_L1_(RplA)_(PDB:3J65)	Translation,_ribosomal_structure_and_biogenesis	0.895109	NA	1	BvC
263	MetaP	C	Flavobacteriales	Ribosomal_protein_L31_(RpmE)_(PDB:1VS6)	Translation,_ribosomal_structure_and_biogenesis	0.962271	NA	1	BvC
264	MetaP	C	Flavobacteriales	Ribosomal_protein_L5_(RplE)_(PDB:1VS6)	Translation,_ribosomal_structure_and_biogenesis	0.924453	0	2	BvC
265	MetaP	C	Flavobacteriales	Ribosomal_protein_S1_(RpsA)_(PDB:4NNH)	Translation,_ribosomal_structure_and_biogenesis	0.412316	NA	1	BvC
266	MetaP	C	Flavobacteriales	Translation_elongation_factor_EF-Ts_(Tsf)_(PDB:1EFU)	Translation,_ribosomal_structure_and_biogenesis	1.49992	NA	1	BvC
267	MetaP	C	Oceanospirillales	Ribosomal_protein_L25_(general_stress_protein_Ctc)_(RplY)_(PDB:1B75)	Translation,_ribosomal_structure_and_biogenesis	24.0548	NA	1	BvC
268	MetaP	C	Oceanospirillales	Ribosomal_protein_S11_(RpsK)_(PDB:4V4H)	Translation,_ribosomal_structure_and_biogenesis	2.56958	0.000102522	2	BvC
269	MetaP	C	Pelagibacterales	Translation_elongation_factor_EF-G,_a_GTPase_(FusA)_(PDB:1DAR)	Translation,_ribosomal_structure_and_biogenesis	0.888457	0	2	BvC
270	MetaP	C	Pseudomonadales	Ribosomal_protein_L17_(RplQ)_(PDB:1GD8)	Translation,_ribosomal_structure_and_biogenesis	0.575972	NA	1	BvC
271	MetaP	C	Pseudomonadales	Ribosomal_protein_L5_(RplE)_(PDB:1VS6)	Translation,_ribosomal_structure_and_biogenesis	0.565131	NA	1	BvC
272	MetaP	C	Pseudomonadales	Ribosomal_protein_L9_(RplI)_(PDB:1VS6)_(PUBMED:27112601)	Translation,_ribosomal_structure_and_biogenesis	0.461306	NA	1	BvC
273	MetaP	C	Rhodobacterales	Asp-tRNAAsn/Glu-tRNAGln_amidotransferase_B_subunit_(GatB)_(PDB:3H0M)	Translation,_ribosomal_structure_and_biogenesis	0.647126	NA	1	BvC
274	MetaP	C	Rhodobacterales	Ribosomal_protein_L17_(RplQ)_(PDB:1GD8)	Translation,_ribosomal_structure_and_biogenesis	21.9963	0	3	BvC
275	MetaP	C	Synechococcales	Ribosomal_protein_L5_(RplE)_(PDB:1VS6)	Translation,_ribosomal_structure_and_biogenesis	1.18724	NA	1	BvC
276	MetaP	C	Synechococcales	Ribosomal_protein_S1_(RpsA)_(PDB:4NNH)	Translation,_ribosomal_structure_and_biogenesis	1.32432	NA	1	BvC
277	MetaP	C	Synechococcales	Ribosomal_protein_S7_(RpsG)_(PDB:4V4H)	Translation,_ribosomal_structure_and_biogenesis	1.25249	0	3	BvC
278	MetaP	C	Synergistales	Translation_initiation_factor_IF-2,_a_GTPase_(InfB)_(PDB:5ME0)	Translation,_ribosomal_structure_and_biogenesis	1.4334	NA	1	BvC
279	MetaP	C	Thiotrichales	Ribosomal_protein_L19_(RplS)_(PDB:1VS6)_(PUBMED:27941785)	Translation,_ribosomal_structure_and_biogenesis	22.4362	NA	1	BvC
280	MetaP	C	Thiotrichales	Translation_elongation_factor_EF-G,_a_GTPase_(FusA)_(PDB:1DAR)	Translation,_ribosomal_structure_and_biogenesis	1.23019	0	2	BvC
281	MetaP	C	Unknown_Proteobacteria	Polyribonucleotide_nucleotidyltransferase_(polynucleotide_phosphorylase)_(Pnp)_(PDB:1E3P)	Translation,_ribosomal_structure_and_biogenesis	1.54068	0.810877	2	BvC
282	MetaP	C	Unknown_Proteobacteria	Ribosomal_protein_S13_(RpsM)_(PDB:4V4H)	Translation,_ribosomal_structure_and_biogenesis	24.6471	NA	1	BvC
283	MetaP	C	Unknown_Proteobacteria	Ribosomal_protein_S5_(RpsE)_(PDB:4V4H)	Translation,_ribosomal_structure_and_biogenesis	0.809497	0	2	BvC
284	MetaP	C	Unknown_Proteobacteria	Translation_elongation_factor_EF-G,_a_GTPase_(FusA)_(PDB:1DAR)	Translation,_ribosomal_structure_and_biogenesis	1.09379	0.0864058	6	BvC
285	MetaP	A	Alteromonadales	Aspartyl-tRNA_synthetase_(AspS)_(PDB:1C0A)	Translation,_ribosomal_structure_and_biogenesis	-3.86696	NA	1	AvB
286	MetaP	A	Alteromonadales	Lysyl-tRNA_synthetase_(class_II)_(LysU)_(PDB:1BBU)	Translation,_ribosomal_structure_and_biogenesis	-3.67707	NA	1	AvB
287	MetaP	A	Alteromonadales	Ribosomal_protein_L1_(RplA)_(PDB:3J65)	Translation,_ribosomal_structure_and_biogenesis	-28.1716	NA	1	AvB
288	MetaP	A	Alteromonadales	Ribosomal_protein_S5_(RpsE)_(PDB:4V4H)	Translation,_ribosomal_structure_and_biogenesis	-1.1243	NA	1	AvB
289	MetaP	A	Alteromonadales	Seryl-tRNA_synthetase_(SerS)_(PDB:1SER)	Translation,_ribosomal_structure_and_biogenesis	-0.221504	NA	1	AvB
290	MetaP	A	Alteromonadales	Translation_elongation_factor_EF-G,_a_GTPase_(FusA)_(PDB:1DAR)	Translation,_ribosomal_structure_and_biogenesis	-11.0352	9.70484	2	AvB
291	MetaP	A	Burkholderiales	Translation_elongation_factor_EF-Tu,_a_GTPase_(TufA)_(PDB:1EFU)	Translation,_ribosomal_structure_and_biogenesis	-22.8591	NA	1	AvB
292	MetaP	A	Campylobacterales	Ribosomal_protein_L5_(RplE)_(PDB:1VS6)	Translation,_ribosomal_structure_and_biogenesis	-25.8816	NA	1	AvB
293	MetaP	A	Campylobacterales	Translation_elongation_factor_EF-Tu,_a_GTPase_(TufA)_(PDB:1EFU)	Translation,_ribosomal_structure_and_biogenesis	-3.61955	NA	1	AvB
294	MetaP	A	Cellvibrionales	Ribosomal_protein_L16/L10AE_(RplP)_(PDB:1WKI)	Translation,_ribosomal_structure_and_biogenesis	-0.221506	NA	1	AvB
295	MetaP	A	Cellvibrionales	Ribosomal_protein_L17_(RplQ)_(PDB:1GD8)	Translation,_ribosomal_structure_and_biogenesis	-26.5682	0	3	AvB
296	MetaP	A	Cellvibrionales	Ribosomal_protein_S16_(RpsP)_(PDB:4V4H)	Translation,_ribosomal_structure_and_biogenesis	-1.38034	NA	1	AvB
297	MetaP	A	Cellvibrionales	Ribosomal_protein_S19_(RpsS)_(PDB:4V4H)	Translation,_ribosomal_structure_and_biogenesis	-0.221507	NA	1	AvB
298	MetaP	A	Cellvibrionales	Ribosomal_protein_S21_(RpsU)_(PDB:4V4H)	Translation,_ribosomal_structure_and_biogenesis	-0.990504	0	3	AvB
299	MetaP	A	Chromatiales	Ribosomal_protein_S21_(RpsU)_(PDB:4V4H)	Translation,_ribosomal_structure_and_biogenesis	-1.93565	NA	1	AvB
300	MetaP	A	Clostridiales	Aspartyl-tRNA_synthetase_(AspS)_(PDB:1C0A)	Translation,_ribosomal_structure_and_biogenesis	-1.42719	NA	1	AvB
301	MetaP	A	Cytophagales	Polyribonucleotide_nucleotidyltransferase_(polynucleotide_phosphorylase)_(Pnp)_(PDB:1E3P)	Translation,_ribosomal_structure_and_biogenesis	-0.211622	NA	1	AvB
302	MetaP	A	Cytophagales	Translation_elongation_factor_EF-G,_a_GTPase_(FusA)_(PDB:1DAR)	Translation,_ribosomal_structure_and_biogenesis	-0.221507	NA	1	AvB
303	MetaP	A	Desulfurococcales	Translation_elongation_factor_EF-1alpha_(GTPase)_(TEF1)_(PDB:1F60)	Translation,_ribosomal_structure_and_biogenesis	-1.54835	NA	1	AvB
304	MetaP	A	Flavobacteriales	Ribonuclease_G_or_E_(CafA)_(PDB:1SLJ)	Translation,_ribosomal_structure_and_biogenesis	-0.54183	NA	1	AvB
305	MetaP	A	Flavobacteriales	Ribosomal_protein_S1_(RpsA)_(PDB:4NNH)	Translation,_ribosomal_structure_and_biogenesis	-0.660335	0.148145	6	AvB
306	MetaP	A	Flavobacteriales	Ribosomal_protein_S4_or_related_protein_(RpsD)_(PDB:4V4H)	Translation,_ribosomal_structure_and_biogenesis	-1.98013	NA	1	AvB
307	MetaP	A	Holosporales	Ribosomal_protein_S3_(RpsC)_(PDB:1VS6)	Translation,_ribosomal_structure_and_biogenesis	-0.796316	NA	1	AvB
308	MetaP	A	Mycoplasmatales	Translation_elongation_factor_EF-Tu,_a_GTPase_(TufA)_(PDB:1EFU)	Translation,_ribosomal_structure_and_biogenesis	-21.7365	NA	1	AvB
309	MetaP	A	Oceanospirillales	Ribonuclease_G_or_E_(CafA)_(PDB:1SLJ)	Translation,_ribosomal_structure_and_biogenesis	-2.77235	NA	1	AvB
310	MetaP	A	Oceanospirillales	Ribosomal_protein_L1_(RplA)_(PDB:3J65)	Translation,_ribosomal_structure_and_biogenesis	-26.8558	0.797502	2	AvB
311	MetaP	A	Oceanospirillales	Ribosomal_protein_L17_(RplQ)_(PDB:1GD8)	Translation,_ribosomal_structure_and_biogenesis	-26.5682	NA	1	AvB
312	MetaP	A	Oceanospirillales	Ribosomal_protein_L25_(general_stress_protein_Ctc)_(RplY)_(PDB:1B75)	Translation,_ribosomal_structure_and_biogenesis	-28.7937	NA	1	AvB
313	MetaP	A	Oceanospirillales	Ribosomal_protein_S10_(RpsJ)_(PDB:4V4H)	Translation,_ribosomal_structure_and_biogenesis	-0.662208	NA	1	AvB
314	MetaP	A	Oceanospirillales	Ribosomal_protein_S11_(RpsK)_(PDB:4V4H)	Translation,_ribosomal_structure_and_biogenesis	-1.43039	0.0818101	2	AvB
315	MetaP	A	Oceanospirillales	Ribosomal_protein_S16_(RpsP)_(PDB:4V4H)	Translation,_ribosomal_structure_and_biogenesis	-1.31547	NA	1	AvB
316	MetaP	A	Oceanospirillales	Ribosomal_protein_S19_(RpsS)_(PDB:4V4H)	Translation,_ribosomal_structure_and_biogenesis	-0.221507	NA	1	AvB
317	MetaP	A	Oceanospirillales	Ribosomal_protein_S2_(RpsB)_(PDB:4V4H)	Translation,_ribosomal_structure_and_biogenesis	-3.80821	0	2	AvB
318	MetaP	A	Oceanospirillales	Ribosomal_protein_S8_(RpsH)_(PDB:4V4H)	Translation,_ribosomal_structure_and_biogenesis	-25.9637	NA	1	AvB
319	MetaP	A	Pseudomonadales	Ribosomal_protein_L9_(RplI)_(PDB:1VS6)_(PUBMED:27112601)	Translation,_ribosomal_structure_and_biogenesis	-0.782979	NA	1	AvB
320	MetaP	A	Pseudomonadales	Ribosome-binding_ATPase_YchF,_GTP1/OBG_family_(GTP1)_(PDB:2DWQ)_(PUBMED:21527254)	Translation,_ribosomal_structure_and_biogenesis	-0.221497	NA	1	AvB
321	MetaP	A	Pseudomonadales	Translation_elongation_factor_EF-Tu,_a_GTPase_(TufA)_(PDB:1EFU)	Translation,_ribosomal_structure_and_biogenesis	-0.221508	NA	1	AvB
322	MetaP	A	Rhizobiales	Translation_elongation_factor_EF-Tu,_a_GTPase_(TufA)_(PDB:1EFU)	Translation,_ribosomal_structure_and_biogenesis	-1.61668	0.0646054	2	AvB
323	MetaP	A	Rhodobacterales	Ribosomal_protein_L27_(RpmA)_(PDB:1VS6)	Translation,_ribosomal_structure_and_biogenesis	-0.356648	0.145931	2	AvB
324	MetaP	A	Rhodobacterales	Ribosomal_protein_S8_(RpsH)_(PDB:4V4H)	Translation,_ribosomal_structure_and_biogenesis	-0.403335	0.163483	3	AvB
325	MetaP	A	Rhodobacterales	Translation_elongation_factor_EF-Ts_(Tsf)_(PDB:1EFU)	Translation,_ribosomal_structure_and_biogenesis	-0.221503	NA	1	AvB
326	MetaP	A	Spirochaetales	Translation_elongation_factor_EF-Tu,_a_GTPase_(TufA)_(PDB:1EFU)	Translation,_ribosomal_structure_and_biogenesis	-23.5654	NA	1	AvB
327	MetaP	A	Thermoplasmatales	Translation_elongation_factor_EF-1alpha_(GTPase)_(TEF1)_(PDB:1F60)	Translation,_ribosomal_structure_and_biogenesis	-1.54835	0	2	AvB
328	MetaP	A	Thiotrichales	Ribosomal_protein_L19_(RplS)_(PDB:1VS6)_(PUBMED:27941785)	Translation,_ribosomal_structure_and_biogenesis	-25.276	NA	1	AvB
329	MetaP	A	Unknown_Thaumarchaeota	Translation_elongation_factor_EF-1alpha_(GTPase)_(TEF1)_(PDB:1F60)	Translation,_ribosomal_structure_and_biogenesis	-1.54835	NA	1	AvB
330	MetaP	B	Aeromonadales	Ribosomal_protein_S1_(RpsA)_(PDB:4NNH)	Translation,_ribosomal_structure_and_biogenesis	21.8907	NA	1	AvB
331	MetaP	B	Alteromonadales	Ribosomal_protein_L5_(RplE)_(PDB:1VS6)	Translation,_ribosomal_structure_and_biogenesis	0.71458	NA	1	AvB
332	MetaP	B	Alteromonadales	Ribosomal_protein_L9_(RplI)_(PDB:1VS6)_(PUBMED:27112601)	Translation,_ribosomal_structure_and_biogenesis	2.05585	NA	1	AvB
333	MetaP	B	Cellvibrionales	Polyribonucleotide_nucleotidyltransferase_(polynucleotide_phosphorylase)_(Pnp)_(PDB:1E3P)	Translation,_ribosomal_structure_and_biogenesis	0.353517	0.103848	2	AvB
334	MetaP	B	Cellvibrionales	Ribosomal_protein_L23_(RplW)_(PDB:1VS6)	Translation,_ribosomal_structure_and_biogenesis	1.02708	NA	1	AvB
335	MetaP	B	Cellvibrionales	Ribosomal_protein_L4_(RplD)_(PDB:1VS6)	Translation,_ribosomal_structure_and_biogenesis	1.29363	NA	1	AvB
336	MetaP	B	Cellvibrionales	Ribosomal_protein_S1_(RpsA)_(PDB:4NNH)	Translation,_ribosomal_structure_and_biogenesis	0.873985	NA	1	AvB
337	MetaP	B	Cellvibrionales	Ribosomal_protein_S2_(RpsB)_(PDB:4V4H)	Translation,_ribosomal_structure_and_biogenesis	0.756681	NA	1	AvB
338	MetaP	B	Cellvibrionales	Ribosomal_protein_S5_(RpsE)_(PDB:4V4H)	Translation,_ribosomal_structure_and_biogenesis	0.863922	NA	1	AvB
339	MetaP	B	Cellvibrionales	Translation_elongation_factor_EF-G,_a_GTPase_(FusA)_(PDB:1DAR)	Translation,_ribosomal_structure_and_biogenesis	21.5335	NA	1	AvB
340	MetaP	B	Cellvibrionales	Translation_initiation_factor_IF-2,_a_GTPase_(InfB)_(PDB:5ME0)	Translation,_ribosomal_structure_and_biogenesis	0.865342	NA	1	AvB
341	MetaP	B	Chromatiales	Ribosomal_protein_L5_(RplE)_(PDB:1VS6)	Translation,_ribosomal_structure_and_biogenesis	0.801456	0.142538	2	AvB
342	MetaP	B	Chromatiales	Ribosomal_protein_S1_(RpsA)_(PDB:4NNH)	Translation,_ribosomal_structure_and_biogenesis	0.366799	NA	1	AvB
343	MetaP	B	Flavobacteriales	Ribosomal_protein_L10_(RplJ)_(PDB:5IT8)	Translation,_ribosomal_structure_and_biogenesis	0.836515	NA	1	AvB
344	MetaP	B	Flavobacteriales	Ribosomal_protein_L31_(RpmE)_(PDB:1VS6)	Translation,_ribosomal_structure_and_biogenesis	1.08518	0	8	AvB
345	MetaP	B	Flavobacteriales	Ribosomal_protein_S2_(RpsB)_(PDB:4V4H)	Translation,_ribosomal_structure_and_biogenesis	0.401335	NA	1	AvB
346	MetaP	B	Flavobacteriales	Ribosome-binding_ATPase_YchF,_GTP1/OBG_family_(GTP1)_(PDB:2DWQ)_(PUBMED:21527254)	Translation,_ribosomal_structure_and_biogenesis	22.3305	0	2	AvB
347	MetaP	B	Legionellales	Ribosomal_protein_L9_(RplI)_(PDB:1VS6)_(PUBMED:27112601)	Translation,_ribosomal_structure_and_biogenesis	1.4308	NA	1	AvB
348	MetaP	B	Myxococcales	Translation_elongation_factor_EF-G,_a_GTPase_(FusA)_(PDB:1DAR)	Translation,_ribosomal_structure_and_biogenesis	0.256172	NA	1	AvB
349	MetaP	B	Oceanospirillales	Ribosomal_protein_S10_(RpsJ)_(PDB:4V4H)	Translation,_ribosomal_structure_and_biogenesis	0.907372	NA	1	AvB
350	MetaP	B	Pseudomonadales	Ribosomal_protein_L5_(RplE)_(PDB:1VS6)	Translation,_ribosomal_structure_and_biogenesis	0.870139	NA	1	AvB
351	MetaP	B	Rhodobacterales	Ribosomal_protein_L1_(RplA)_(PDB:3J65)	Translation,_ribosomal_structure_and_biogenesis	1.12714	NA	1	AvB
352	MetaP	B	Rhodobacterales	Ribosomal_protein_L7/L12_(RplL)_(PDB:1CTF)	Translation,_ribosomal_structure_and_biogenesis	1.81476	0.104376	6	AvB
353	MetaP	B	Rhodobacterales	Ribosomal_protein_L9_(RplI)_(PDB:1VS6)_(PUBMED:27112601)	Translation,_ribosomal_structure_and_biogenesis	0.602135	NA	1	AvB
354	MetaP	B	Rhodobacterales	Ribosomal_protein_S10_(RpsJ)_(PDB:4V4H)	Translation,_ribosomal_structure_and_biogenesis	0.820933	0	4	AvB
355	MetaP	B	Rhodobacterales	Ribosomal_protein_S19_(RpsS)_(PDB:4V4H)	Translation,_ribosomal_structure_and_biogenesis	23.7967	0	2	AvB
356	MetaP	B	Rhodospirillales	Ribosomal_protein_L7/L12_(RplL)_(PDB:1CTF)	Translation,_ribosomal_structure_and_biogenesis	23.0617	NA	1	AvB
357	MetaP	B	Thiotrichales	Ribosomal_protein_S20_(RpsT)_(PDB:4V4H)	Translation,_ribosomal_structure_and_biogenesis	24.3554	NA	1	AvB
358	MetaP	B	Unknown_Proteobacteria	Polyribonucleotide_nucleotidyltransferase_(polynucleotide_phosphorylase)_(Pnp)_(PDB:1E3P)	Translation,_ribosomal_structure_and_biogenesis	21.4726	NA	1	AvB
359	MetaP	B	Unknown_Proteobacteria	Ribosomal_protein_L7/L12_(RplL)_(PDB:1CTF)	Translation,_ribosomal_structure_and_biogenesis	2.48531	NA	1	AvB
360	MetaP	B	Unknown_Proteobacteria	Ribosomal_protein_S2_(RpsB)_(PDB:4V4H)	Translation,_ribosomal_structure_and_biogenesis	0.748276	NA	1	AvB
361	MetaP	B	Vibrionales	Ribosomal_protein_L16/L10AE_(RplP)_(PDB:1WKI)	Translation,_ribosomal_structure_and_biogenesis	22.9509	NA	1	AvB

## Sheet: Enriched COG functions_lipid
	Fraction	Treatment	Order	COG20_FUNCTION_function	COG20_CATEGORY_function	log2_mean	log2_se	n_prot	Comparison
1	MetaP	A	Alteromonadales	3-hydroxyacyl-CoA_dehydrogenase_(FadB)_(PDB:5ZQZ)	Lipid_transport_and_metabolism	-1.55462	NA	1	AvC
2	MetaP	A	Alteromonadales	Acyl-CoA_dehydrogenase_related_to_the_alkylation_response_protein_AidB_(CaiA)_(PDB:1BUC)	Lipid_transport_and_metabolism	-24.6381	NA	1	AvC
3	MetaP	A	Alteromonadales	Acyl-CoA_reductase_or_other_NAD-dependent_aldehyde_dehydrogenase_(AdhE)_(PDB:1A4S)	Lipid_transport_and_metabolism	-23.5468	2.42942	2	AvC
4	MetaP	A	Alteromonadales	Acyl-coenzyme_A_synthetase/AMP-(fatty)_acid_ligase_(Acs)_(PDB:4B2O)_(PUBMED:14638756)	Lipid_transport_and_metabolism	-2.42149	NA	1	AvC
5	MetaP	A	Alteromonadales	Enoyl-CoA_hydratase/carnithine_racemase_(CaiD)_(PDB:1DCI)	Lipid_transport_and_metabolism	-1.55462	NA	1	AvC
6	MetaP	A	Alteromonadales	Long-chain_acyl-CoA_synthetase_(AMP-forming)_(FAA1)	Lipid_transport_and_metabolism	-3.60523	NA	1	AvC
7	MetaP	A	Alteromonadales	NAD(P)-dependent_dehydrogenase,_short-chain_alcohol_dehydrogenase_family_(FabG)_(PDB:6L1H)	Lipid_transport_and_metabolism	-22.1586	NA	1	AvC
8	MetaP	A	Campylobacterales	Acyl-coenzyme_A_synthetase/AMP-(fatty)_acid_ligase_(Acs)_(PDB:4B2O)_(PUBMED:14638756)	Lipid_transport_and_metabolism	-3.21684	NA	1	AvC
9	MetaP	A	Cellvibrionales	Biotin_carboxyl_carrier_protein_(AccB)_(PDB:1A6X)	Lipid_transport_and_metabolism	-26.3607	NA	1	AvC
10	MetaP	A	Flavobacteriales	Acyl-CoA_dehydrogenase_related_to_the_alkylation_response_protein_AidB_(CaiA)_(PDB:1BUC)	Lipid_transport_and_metabolism	-25.0575	NA	1	AvC
11	MetaP	A	Oceanospirillales	3-hydroxyacyl-CoA_dehydrogenase_(FadB)_(PDB:5ZQZ)	Lipid_transport_and_metabolism	-21.1822	NA	1	AvC
12	MetaP	A	Oceanospirillales	Acetyl-CoA_acetyltransferase_(PaaJ)_(PDB:1AFW)	Lipid_transport_and_metabolism	-9.22188	NA	1	AvC
13	MetaP	A	Oceanospirillales	Acyl-CoA_dehydrogenase_related_to_the_alkylation_response_protein_AidB_(CaiA)_(PDB:1BUC)	Lipid_transport_and_metabolism	-26.498	1.01891	2	AvC
14	MetaP	A	Oceanospirillales	Biotin_carboxyl_carrier_protein_(AccB)_(PDB:1A6X)	Lipid_transport_and_metabolism	-26.819	0.458325	2	AvC
15	MetaP	A	Oceanospirillales	Enoyl-CoA_hydratase/carnithine_racemase_(CaiD)_(PDB:1DCI)	Lipid_transport_and_metabolism	-21.1822	NA	1	AvC
16	MetaP	A	Pseudomonadales	Acyl-CoA_dehydrogenase_related_to_the_alkylation_response_protein_AidB_(CaiA)_(PDB:1BUC)	Lipid_transport_and_metabolism	-0.3404	0	2	AvC
17	MetaP	A	Rhodobacterales	Acetyl-CoA_acetyltransferase_(PaaJ)_(PDB:1AFW)	Lipid_transport_and_metabolism	-0.221504	0	2	AvC
18	MetaP	A	Rhodospirillales	Acyl-CoA_dehydrogenase_related_to_the_alkylation_response_protein_AidB_(CaiA)_(PDB:1BUC)	Lipid_transport_and_metabolism	-0.221505	0	2	AvC
19	MetaP	A	Unknown_Proteobacteria	3-hydroxyacyl-CoA_dehydrogenase_(FadB)_(PDB:5ZQZ)	Lipid_transport_and_metabolism	-16.7425	11.2851	2	AvC
20	MetaP	A	Unknown_Proteobacteria	Enoyl-CoA_hydratase/carnithine_racemase_(CaiD)_(PDB:1DCI)	Lipid_transport_and_metabolism	-16.7425	11.2851	2	AvC
21	MetaP	C	Flavobacteriales	Enoyl-[acyl-carrier-protein]_reductase_FabI_(FabI)_(PDB:1C14)	Lipid_transport_and_metabolism	0.256918	NA	1	AvC
22	MetaP	C	Oceanospirillales	Acyl-CoA_dehydrogenase_related_to_the_alkylation_response_protein_AidB_(CaiA)_(PDB:1BUC)	Lipid_transport_and_metabolism	1.16945	NA	1	AvC
23	MetaP	C	Propionibacteriales	NAD(P)-dependent_dehydrogenase,_short-chain_alcohol_dehydrogenase_family_(FabG)_(PDB:6L1H)	Lipid_transport_and_metabolism	1.56925	NA	1	AvC
24	MetaP	C	Rhizobiales	Acyl-CoA_dehydrogenase_related_to_the_alkylation_response_protein_AidB_(CaiA)_(PDB:1BUC)	Lipid_transport_and_metabolism	0.82105	NA	1	AvC
25	MetaP	C	Rhodobacterales	Acyl-CoA_reductase_or_other_NAD-dependent_aldehyde_dehydrogenase_(AdhE)_(PDB:1A4S)	Lipid_transport_and_metabolism	0.510939	NA	1	AvC
26	MetaP	C	Sphingomonadales	NAD(P)-dependent_dehydrogenase,_short-chain_alcohol_dehydrogenase_family_(FabG)_(PDB:6L1H)	Lipid_transport_and_metabolism	0.968225	NA	1	AvC
27	MetaP	B	Alteromonadales	3-hydroxyacyl-CoA_dehydrogenase_(FadB)_(PDB:5ZQZ)	Lipid_transport_and_metabolism	-4.95385	NA	1	BvC
28	MetaP	B	Alteromonadales	Acyl-CoA_dehydrogenase_related_to_the_alkylation_response_protein_AidB_(CaiA)_(PDB:1BUC)	Lipid_transport_and_metabolism	-0.641908	0.00584301	2	BvC
29	MetaP	B	Alteromonadales	Acyl-CoA_reductase_or_other_NAD-dependent_aldehyde_dehydrogenase_(AdhE)_(PDB:1A4S)	Lipid_transport_and_metabolism	-26.2532	NA	1	BvC
30	MetaP	B	Alteromonadales	Acyl-coenzyme_A_synthetase/AMP-(fatty)_acid_ligase_(Acs)_(PDB:4B2O)_(PUBMED:14638756)	Lipid_transport_and_metabolism	-2.22672	NA	1	BvC
31	MetaP	B	Alteromonadales	Enoyl-CoA_hydratase/carnithine_racemase_(CaiD)_(PDB:1DCI)	Lipid_transport_and_metabolism	-4.95385	NA	1	BvC
32	MetaP	B	Alteromonadales	NAD(P)-dependent_dehydrogenase,_short-chain_alcohol_dehydrogenase_family_(FabG)_(PDB:6L1H)	Lipid_transport_and_metabolism	-22.5296	NA	1	BvC
33	MetaP	B	Cellvibrionales	Biotin_carboxyl_carrier_protein_(AccB)_(PDB:1A6X)	Lipid_transport_and_metabolism	-24.639	NA	1	BvC
34	MetaP	B	Flavobacteriales	Acyl-CoA_dehydrogenase_related_to_the_alkylation_response_protein_AidB_(CaiA)_(PDB:1BUC)	Lipid_transport_and_metabolism	-26.3199	NA	1	BvC
35	MetaP	B	Oceanospirillales	Acyl-CoA_dehydrogenase_related_to_the_alkylation_response_protein_AidB_(CaiA)_(PDB:1BUC)	Lipid_transport_and_metabolism	-10.7521	10.5306	2	BvC
36	MetaP	B	Oceanospirillales	Biotin_carboxyl_carrier_protein_(AccB)_(PDB:1A6X)	Lipid_transport_and_metabolism	-24.639	0	2	BvC
37	MetaP	B	Rhodobacterales	Acetyl-CoA_acetyltransferase_(PaaJ)_(PDB:1AFW)	Lipid_transport_and_metabolism	-0.221507	0	2	BvC
38	MetaP	B	Rhodobacterales	Acyl-CoA_dehydrogenase_related_to_the_alkylation_response_protein_AidB_(CaiA)_(PDB:1BUC)	Lipid_transport_and_metabolism	-21.1118	NA	1	BvC
39	MetaP	B	Rhodobacterales	Acyl-CoA_reductase_or_other_NAD-dependent_aldehyde_dehydrogenase_(AdhE)_(PDB:1A4S)	Lipid_transport_and_metabolism	-0.508417	0.0585515	5	BvC
40	MetaP	B	Vibrionales	NAD(P)-dependent_dehydrogenase,_short-chain_alcohol_dehydrogenase_family_(FabG)_(PDB:6L1H)	Lipid_transport_and_metabolism	-2.87902	NA	1	BvC
41	MetaP	C	Burkholderiales	Acyl-CoA_dehydrogenase_related_to_the_alkylation_response_protein_AidB_(CaiA)_(PDB:1BUC)	Lipid_transport_and_metabolism	1.45952	NA	1	BvC
42	MetaP	C	Flavobacteriales	NAD(P)-dependent_dehydrogenase,_short-chain_alcohol_dehydrogenase_family_(FabG)_(PDB:6L1H)	Lipid_transport_and_metabolism	1.29191	0.218583	3	BvC
43	MetaP	C	Pseudomonadales	Acetyl-CoA_acetyltransferase_(PaaJ)_(PDB:1AFW)	Lipid_transport_and_metabolism	1.06329	NA	1	BvC
44	MetaP	C	Rhodobacterales	Acyl-CoA_reductase_or_other_NAD-dependent_aldehyde_dehydrogenase_(AdhE)_(PDB:1A4S)	Lipid_transport_and_metabolism	0.446999	NA	1	BvC
45	MetaP	C	Rhodobacterales	Predicted_lipid-binding_transport_protein,_Tim44_family_(Tim44)_(PDB:2CW9)	Lipid_transport_and_metabolism	0.965428	NA	1	BvC
46	MetaP	C	Sphingomonadales	Acyl-coenzyme_A_synthetase/AMP-(fatty)_acid_ligase_(Acs)_(PDB:4B2O)_(PUBMED:14638756)	Lipid_transport_and_metabolism	0.585732	NA	1	BvC
47	MetaP	C	Sphingomonadales	NA	Lipid_transport_and_metabolism	0.585732	NA	1	BvC
48	MetaP	A	Alteromonadales	Acyl-CoA_dehydrogenase_related_to_the_alkylation_response_protein_AidB_(CaiA)_(PDB:1BUC)	Lipid_transport_and_metabolism	-25.1246	NA	1	AvB
49	MetaP	A	Cellvibrionales	Biotin_carboxyl_carrier_protein_(AccB)_(PDB:1A6X)	Lipid_transport_and_metabolism	-1.45976	NA	1	AvB
50	MetaP	A	Oceanospirillales	3-hydroxyacyl-CoA_dehydrogenase_(FadB)_(PDB:5ZQZ)	Lipid_transport_and_metabolism	-21.7153	NA	1	AvB
51	MetaP	A	Oceanospirillales	Acetyl-CoA_acetyltransferase_(PaaJ)_(PDB:1AFW)	Lipid_transport_and_metabolism	-0.318609	NA	1	AvB
52	MetaP	A	Oceanospirillales	Acyl-CoA_dehydrogenase_related_to_the_alkylation_response_protein_AidB_(CaiA)_(PDB:1BUC)	Lipid_transport_and_metabolism	-5.36621	NA	1	AvB
53	MetaP	A	Oceanospirillales	Biotin_carboxyl_carrier_protein_(AccB)_(PDB:1A6X)	Lipid_transport_and_metabolism	-1.94545	0.48569	2	AvB
54	MetaP	A	Oceanospirillales	Enoyl-CoA_hydratase/carnithine_racemase_(CaiD)_(PDB:1DCI)	Lipid_transport_and_metabolism	-21.7153	NA	1	AvB
55	MetaP	A	Rhodobacterales	NADPH-dependent_2,4-dienoyl-CoA_reductase,_sulfur_reductase,_or_a_related_oxidoreductase_(FadH2)_(PDB:1VRQ)	Lipid_transport_and_metabolism	-2.0315	NA	1	AvB
56	MetaP	A	Unknown_Proteobacteria	3-hydroxyacyl-CoA_dehydrogenase_(FadB)_(PDB:5ZQZ)	Lipid_transport_and_metabolism	-17.5586	10.8966	2	AvB
57	MetaP	A	Unknown_Proteobacteria	Enoyl-CoA_hydratase/carnithine_racemase_(CaiD)_(PDB:1DCI)	Lipid_transport_and_metabolism	-17.5586	10.8966	2	AvB
58	MetaP	B	Alteromonadales	3-hydroxyacyl-CoA_dehydrogenase_(FadB)_(PDB:5ZQZ)	Lipid_transport_and_metabolism	3.05004	NA	1	AvB
59	MetaP	B	Alteromonadales	Acyl-CoA_dehydrogenase_related_to_the_alkylation_response_protein_AidB_(CaiA)_(PDB:1BUC)	Lipid_transport_and_metabolism	5.00264	NA	1	AvB
60	MetaP	B	Alteromonadales	Enoyl-CoA_hydratase/carnithine_racemase_(CaiD)_(PDB:1DCI)	Lipid_transport_and_metabolism	3.05004	NA	1	AvB
61	MetaP	B	Cellvibrionales	Acyl-CoA_dehydrogenase_related_to_the_alkylation_response_protein_AidB_(CaiA)_(PDB:1BUC)	Lipid_transport_and_metabolism	0.780107	NA	1	AvB
62	MetaP	B	Flavobacteriales	Enoyl-[acyl-carrier-protein]_reductase_FabI_(FabI)_(PDB:1C14)	Lipid_transport_and_metabolism	0.256575	NA	1	AvB
63	MetaP	B	Oceanospirillales	Acyl-CoA_dehydrogenase_related_to_the_alkylation_response_protein_AidB_(CaiA)_(PDB:1BUC)	Lipid_transport_and_metabolism	0.982076	NA	1	AvB
64	MetaP	B	Rhodobacterales	3-hydroxyacyl-CoA_dehydrogenase_(FadB)_(PDB:5ZQZ)	Lipid_transport_and_metabolism	2.2964	NA	1	AvB
65	MetaP	B	Rhodobacterales	Enoyl-CoA_hydratase/carnithine_racemase_(CaiD)_(PDB:1DCI)	Lipid_transport_and_metabolism	2.2964	NA	1	AvB

## Sheet: Enriched COG functions_motility
	Fraction	Treatment	Order	COG20_FUNCTION_function	COG20_CATEGORY_function	log2_mean	log2_se	n_prot	Comparison
1	MetaP	A	Alteromonadales	Type_IV_pilus_assembly_protein,_major_pilin_PilA_(PilA)_(PDB:1AY2)	Cell_motility	-0.873774	NA	1	AvC
2	MetaP	A	Alteromonadales	NA	Extracellular_structures	-11.8686	10.9948	2	AvC
3	MetaP	A	Cellvibrionales	Type_IV_pilus_assembly_protein_PilT,_pilus_retraction_ATPase_(PilT)_(PDB:5FL3)	Cell_motility	-23.1028	0	3	AvC
4	MetaP	A	Cellvibrionales	NA	Extracellular_structures	-23.1028	0	3	AvC
5	MetaP	A	Chromatiales	Type_IV_pilus_assembly_protein_PilT,_pilus_retraction_ATPase_(PilT)_(PDB:5FL3)	Cell_motility	-23.1028	NA	1	AvC
6	MetaP	A	Chromatiales	NA	Extracellular_structures	-23.1028	NA	1	AvC
7	MetaP	A	Flavobacteriales	Flagellar_motor_protein_MotB_(MotB)	Cell_motility	-25.1131	NA	1	AvC
8	MetaP	A	Nitrospirales	Type_IV_pilus_assembly_protein,_tip-associated_adhesin_PilY1_(PilY1)_(PDB:3HX6)	Cell_motility	-23.1983	NA	1	AvC
9	MetaP	A	Nitrospirales	NA	Extracellular_structures	-23.1983	NA	1	AvC
10	MetaP	A	Oceanospirillales	Type_IV_pilus_assembly_protein_PilT,_pilus_retraction_ATPase_(PilT)_(PDB:5FL3)	Cell_motility	-23.1028	0	5	AvC
11	MetaP	A	Oceanospirillales	NA	Extracellular_structures	-20.0682	2.93789	7	AvC
12	MetaP	A	Planctomycetales	Flagellin_and_related_hook-associated_protein_FlgL_(FlgL)_(PDB:1IO1)	Cell_motility	-0.358067	NA	1	AvC
13	MetaP	A	Pseudomonadales	Type_IV_pilus_assembly_protein_PilT,_pilus_retraction_ATPase_(PilT)_(PDB:5FL3)	Cell_motility	-23.1028	0	2	AvC
14	MetaP	A	Pseudomonadales	NA	Extracellular_structures	-23.1028	0	2	AvC
15	MetaP	C	Burkholderiales	Flagellin_and_related_hook-associated_protein_FlgL_(FlgL)_(PDB:1IO1)	Cell_motility	21.3918	NA	1	AvC
16	MetaP	C	Flavobacteriales	Flagellar_motor_protein_MotB_(MotB)	Cell_motility	1.06909	0.00860144	2	AvC
17	MetaP	C	Methylococcales	Flagellin_and_related_hook-associated_protein_FlgL_(FlgL)_(PDB:1IO1)	Cell_motility	1.6143	NA	1	AvC
18	MetaP	C	Nitrosomonadales	Flagellin_and_related_hook-associated_protein_FlgL_(FlgL)_(PDB:1IO1)	Cell_motility	2.14271	NA	1	AvC
19	MetaP	C	Rhodobacterales	Flagellin_and_related_hook-associated_protein_FlgL_(FlgL)_(PDB:1IO1)	Cell_motility	0.771106	0.515764	2	AvC
20	MetaP	B	Cellvibrionales	Flagellin_and_related_hook-associated_protein_FlgL_(FlgL)_(PDB:1IO1)	Cell_motility	-0.221502	NA	1	BvC
21	MetaP	B	Flavobacteriales	Flagellar_motor_protein_MotB_(MotB)	Cell_motility	-0.221508	NA	1	BvC
22	MetaP	B	Rhodobacterales	Flagellin_and_related_hook-associated_protein_FlgL_(FlgL)_(PDB:1IO1)	Cell_motility	-0.221504	NA	1	BvC
23	MetaP	C	Burkholderiales	Flagellin_and_related_hook-associated_protein_FlgL_(FlgL)_(PDB:1IO1)	Cell_motility	21.7154	NA	1	BvC
24	MetaP	C	Flavobacteriales	Flagellar_motor_protein_MotB_(MotB)	Cell_motility	0.869078	0.00110691	2	BvC
25	MetaP	C	Methylococcales	Flagellin_and_related_hook-associated_protein_FlgL_(FlgL)_(PDB:1IO1)	Cell_motility	0.558131	NA	1	BvC
26	MetaP	C	Rhodobacterales	Flagellin_and_related_hook-associated_protein_FlgL_(FlgL)_(PDB:1IO1)	Cell_motility	0.811597	NA	1	BvC
27	MetaP	C	Rhodocyclales	Flagellin_and_related_hook-associated_protein_FlgL_(FlgL)_(PDB:1IO1)	Cell_motility	24.5931	NA	1	BvC
28	MetaP	A	Alteromonadales	Type_IV_pilus_assembly_protein,_major_pilin_PilA_(PilA)_(PDB:1AY2)	Cell_motility	-29.947	NA	1	AvB
29	MetaP	A	Alteromonadales	NA	Extracellular_structures	-26.6577	3.28931	2	AvB
30	MetaP	A	Oceanospirillales	NA	Extracellular_structures	-23.0069	NA	1	AvB
31	MetaP	A	Planctomycetales	Flagellin_and_related_hook-associated_protein_FlgL_(FlgL)_(PDB:1IO1)	Cell_motility	-1.96871	NA	1	AvB
32	MetaP	A	NA	NA	Extracellular_structures	-2.25421	NA	1	AvB
33	MetaP	B	Cellvibrionales	Flagellin_and_related_hook-associated_protein_FlgL_(FlgL)_(PDB:1IO1)	Cell_motility	14.9613	7.35027	3	AvB
34	MetaP	B	Micromonosporales	Flagellin_and_related_hook-associated_protein_FlgL_(FlgL)_(PDB:1IO1)	Cell_motility	22.3116	NA	1	AvB
35	MetaP	B	Nitrosomonadales	Flagellin_and_related_hook-associated_protein_FlgL_(FlgL)_(PDB:1IO1)	Cell_motility	0.943169	NA	1	AvB
36	MetaP	B	Planctomycetales	Flagellin_and_related_hook-associated_protein_FlgL_(FlgL)_(PDB:1IO1)	Cell_motility	1.08346	NA	1	AvB

## Sheet: Enriched COG functions_Signal
	Fraction	Treatment	Order	COG20_FUNCTION_function	COG20_CATEGORY_function	log2_mean	log2_se	n_prot	Comparison
1	MetaP	A	Aeromonadales	Chemotaxis_signal_transduction_protein_CheW_(CheW)_(PDB:2QDL)	Signal_transduction_mechanisms	-0.324525	NA	1	AvC
2	MetaP	A	Aeromonadales	Methyl-accepting_chemotaxis_protein_(MCP)_(Tar)_(PDB:1QU7)	Signal_transduction_mechanisms	-0.211527	NA	1	AvC
3	MetaP	A	Aeromonadales	PAS_domain_(PAS)_(PDB:2MWG)	Signal_transduction_mechanisms	-0.211527	NA	1	AvC
4	MetaP	A	Alteromonadales	CheY-like_REC_(receiver)_domain,_includes_chemotaxis_protein_CheY__and_sporulation_regulator_Spo0F_(CheY)_(PDB:6QRJ)	Signal_transduction_mechanisms	-21.8944	NA	1	AvC
5	MetaP	A	Alteromonadales	DNA-binding_response_regulator,_OmpR_family,_contains_REC_and_winged-helix_(wHTH)_domain_(OmpR)_(PDB:1XHF)	Signal_transduction_mechanisms	-23.153	NA	1	AvC
6	MetaP	A	Alteromonadales	Methyl-accepting_chemotaxis_protein_(MCP)_(Tar)_(PDB:1QU7)	Signal_transduction_mechanisms	-0.211527	0	2	AvC
7	MetaP	A	Alteromonadales	Predicted_membrane_GTPase_TypA/BipA_involved_in_stress_response_(TypA)_(PDB:5A9V)	Signal_transduction_mechanisms	-2.03154	NA	1	AvC
8	MetaP	A	Burkholderiales	Methyl-accepting_chemotaxis_protein_(MCP)_(Tar)_(PDB:1QU7)	Signal_transduction_mechanisms	-0.216515	0.00498817	2	AvC
9	MetaP	A	Burkholderiales	PAS_domain_(PAS)_(PDB:2MWG)	Signal_transduction_mechanisms	-0.221503	NA	1	AvC
10	MetaP	A	Cellvibrionales	Methyl-accepting_chemotaxis_protein_(MCP)_(Tar)_(PDB:1QU7)	Signal_transduction_mechanisms	-0.211527	0	2	AvC
11	MetaP	A	Cellvibrionales	PAS_domain_(PAS)_(PDB:2MWG)	Signal_transduction_mechanisms	-0.211527	NA	1	AvC
12	MetaP	A	Cellvibrionales	Predicted_membrane_GTPase_TypA/BipA_involved_in_stress_response_(TypA)_(PDB:5A9V)	Signal_transduction_mechanisms	-1.94689	NA	1	AvC
13	MetaP	A	Chromatiales	Methyl-accepting_chemotaxis_protein_(MCP)_(Tar)_(PDB:1QU7)	Signal_transduction_mechanisms	-0.211527	0	2	AvC
14	MetaP	A	Enterobacterales	Methyl-accepting_chemotaxis_protein_(MCP)_(Tar)_(PDB:1QU7)	Signal_transduction_mechanisms	-0.211527	NA	1	AvC
15	MetaP	A	Flavobacteriales	Phosphate_starvation-inducible_protein_PhoH,_predicted_ATPase_(PhoH)_(PDB:3B85)_(PUBMED:8444794.12762842)	Signal_transduction_mechanisms	-0.221505	0	2	AvC
16	MetaP	A	Flavobacteriales	Signal-transduction_protein_containing_cAMP-binding,_CBS,_and_nucleotidyltransferase_domains	Signal_transduction_mechanisms	-0.221505	0	2	AvC
17	MetaP	A	Flavobacteriales	NA	Signal_transduction_mechanisms	-0.221506	NA	1	AvC
18	MetaP	A	Oceanospirillales	Chemotaxis_protein_histidine_kinase_CheA_(CheA)_(PDB:1B3Q)	Signal_transduction_mechanisms	-14.0298	9.16391	2	AvC
19	MetaP	A	Oceanospirillales	Chemotaxis_signal_transduction_protein_CheW_(CheW)_(PDB:2QDL)	Signal_transduction_mechanisms	-0.324525	0	2	AvC
20	MetaP	A	Oceanospirillales	CheY-like_REC_(receiver)_domain,_includes_chemotaxis_protein_CheY__and_sporulation_regulator_Spo0F_(CheY)_(PDB:6QRJ)	Signal_transduction_mechanisms	-23.1937	NA	1	AvC
21	MetaP	A	Oceanospirillales	DNA-binding_response_regulator,_OmpR_family,_contains_REC_and_winged-helix_(wHTH)_domain_(OmpR)_(PDB:1XHF)	Signal_transduction_mechanisms	-23.0715	NA	1	AvC
22	MetaP	A	Oceanospirillales	GAF_domain_(GAF)	Signal_transduction_mechanisms	-4.8659	NA	1	AvC
23	MetaP	A	Oceanospirillales	Methyl-accepting_chemotaxis_protein_(MCP)_(Tar)_(PDB:1QU7)	Signal_transduction_mechanisms	-0.235774	0.0242469	8	AvC
24	MetaP	A	Pseudomonadales	Methyl-accepting_chemotaxis_protein_(MCP)_(Tar)_(PDB:1QU7)	Signal_transduction_mechanisms	-0.211527	0	7	AvC
25	MetaP	A	Rhodobacterales	Lipoprotein_Med,_regulator_of_KinD/Spo0A,_PBP1-ABC_superfamily,_includes_NupN_(Med)_(PDB:2FQW)_(PUBMED:21622736)	Signal_transduction_mechanisms	-5.20778	4.90808	4	AvC
26	MetaP	A	Rhodobacterales	NA	Signal_transduction_mechanisms	-1.1119	0.543951	5	AvC
27	MetaP	A	Unknown	Methyl-accepting_chemotaxis_protein_(MCP)_(Tar)_(PDB:1QU7)	Signal_transduction_mechanisms	-0.211527	NA	1	AvC
28	MetaP	A	Unknown	PAS_domain_(PAS)_(PDB:2MWG)	Signal_transduction_mechanisms	-0.211527	NA	1	AvC
29	MetaP	A	Unknown_Proteobacteria	Methyl-accepting_chemotaxis_protein_(MCP)_(Tar)_(PDB:1QU7)	Signal_transduction_mechanisms	-0.211527	0	3	AvC
30	MetaP	A	NA	Methyl-accepting_chemotaxis_protein_(MCP)_(Tar)_(PDB:1QU7)	Signal_transduction_mechanisms	-0.222551	0.00104949	3	AvC
31	MetaP	C	Flavobacteriales	Nitrogen_regulatory_protein_PII_(GlnK)_(PDB:2GW8)_(PUBMED:24610711)	Signal_transduction_mechanisms	1.21765	0	2	AvC
32	MetaP	C	Pelagibacterales	NA	Signal_transduction_mechanisms	1.46726	NA	1	AvC
33	MetaP	C	Rhizobiales	NA	Signal_transduction_mechanisms	1.39291	0.326561	2	AvC
34	MetaP	C	Rhodobacterales	NA	Signal_transduction_mechanisms	1.11184	0.0797717	3	AvC
35	MetaP	C	Unknown_Proteobacteria	NA	Signal_transduction_mechanisms	1.13009	NA	1	AvC
36	MetaP	B	Alteromonadales	Predicted_membrane_GTPase_TypA/BipA_involved_in_stress_response_(TypA)_(PDB:5A9V)	Signal_transduction_mechanisms	-2.44622	NA	1	BvC
37	MetaP	B	Burkholderiales	Methyl-accepting_chemotaxis_protein_(MCP)_(Tar)_(PDB:1QU7)	Signal_transduction_mechanisms	-0.221505	NA	1	BvC
38	MetaP	B	Burkholderiales	PAS_domain_(PAS)_(PDB:2MWG)	Signal_transduction_mechanisms	-0.221505	NA	1	BvC
39	MetaP	B	Flavobacteriales	Phosphate_starvation-inducible_protein_PhoH,_predicted_ATPase_(PhoH)_(PDB:3B85)_(PUBMED:8444794.12762842)	Signal_transduction_mechanisms	-0.21322	0	2	BvC
40	MetaP	B	Oceanospirillales	Chemotaxis_protein_histidine_kinase_CheA_(CheA)_(PDB:1B3Q)	Signal_transduction_mechanisms	-0.221503	NA	1	BvC
41	MetaP	B	Oceanospirillales	CheY-like_REC_(receiver)_domain,_includes_chemotaxis_protein_CheY__and_sporulation_regulator_Spo0F_(CheY)_(PDB:6QRJ)	Signal_transduction_mechanisms	-0.221503	NA	1	BvC
42	MetaP	B	Rhodobacterales	Lipoprotein_Med,_regulator_of_KinD/Spo0A,_PBP1-ABC_superfamily,_includes_NupN_(Med)_(PDB:2FQW)_(PUBMED:21622736)	Signal_transduction_mechanisms	-7.72726	4.45501	6	BvC
43	MetaP	B	Rhodobacterales	Nitrogen_regulatory_protein_PII_(GlnK)_(PDB:2GW8)_(PUBMED:24610711)	Signal_transduction_mechanisms	-0.908222	0.686715	2	BvC
44	MetaP	B	Rhodobacterales	Predicted_membrane_GTPase_TypA/BipA_involved_in_stress_response_(TypA)_(PDB:5A9V)	Signal_transduction_mechanisms	-10.4019	8.81514	2	BvC
45	MetaP	B	Rhodobacterales	NA	Signal_transduction_mechanisms	-1.62213	0.774872	4	BvC
46	MetaP	B	NA	Methyl-accepting_chemotaxis_protein_(MCP)_(Tar)_(PDB:1QU7)	Signal_transduction_mechanisms	-0.221502	0	2	BvC
47	MetaP	C	Alteromonadales	NA	Signal_transduction_mechanisms	1.14143	0	2	BvC
48	MetaP	C	Cellvibrionales	cAMP-binding_domain_of_CRP_or_a_regulatory_subunit_of_cAMP-dependent_protein_kinases_(Crp)_(PDB:1FT9)	Signal_transduction_mechanisms	0.798275	NA	1	BvC
49	MetaP	C	Oceanospirillales	DNA-binding_response_regulator,_OmpR_family,_contains_REC_and_winged-helix_(wHTH)_domain_(OmpR)_(PDB:1XHF)	Signal_transduction_mechanisms	0.659853	NA	1	BvC
50	MetaP	C	Rhizobiales	NA	Signal_transduction_mechanisms	0.732324	0.162713	3	BvC
51	MetaP	C	Rhodobacterales	NA	Signal_transduction_mechanisms	0.912351	0.0496354	6	BvC
52	MetaP	C	Unknown_Proteobacteria	Lipoprotein_Med,_regulator_of_KinD/Spo0A,_PBP1-ABC_superfamily,_includes_NupN_(Med)_(PDB:2FQW)_(PUBMED:21622736)	Signal_transduction_mechanisms	0.772512	NA	1	BvC
53	MetaP	C	Unknown_Proteobacteria	NA	Signal_transduction_mechanisms	1.17804	NA	1	BvC
54	MetaP	A	Aeromonadales	Chemotaxis_signal_transduction_protein_CheW_(CheW)_(PDB:2QDL)	Signal_transduction_mechanisms	-26.4506	NA	1	AvB
55	MetaP	A	Aeromonadales	Methyl-accepting_chemotaxis_protein_(MCP)_(Tar)_(PDB:1QU7)	Signal_transduction_mechanisms	-0.221505	NA	1	AvB
56	MetaP	A	Aeromonadales	PAS_domain_(PAS)_(PDB:2MWG)	Signal_transduction_mechanisms	-0.221505	NA	1	AvB
57	MetaP	A	Alteromonadales	Chemotaxis_signal_transduction_protein_CheW_(CheW)_(PDB:2QDL)	Signal_transduction_mechanisms	-0.221511	NA	1	AvB
58	MetaP	A	Alteromonadales	CheY-like_REC_(receiver)_domain,_includes_chemotaxis_protein_CheY__and_sporulation_regulator_Spo0F_(CheY)_(PDB:6QRJ)	Signal_transduction_mechanisms	-22.4337	NA	1	AvB
59	MetaP	A	Alteromonadales	Methyl-accepting_chemotaxis_protein_(MCP)_(Tar)_(PDB:1QU7)	Signal_transduction_mechanisms	-0.221505	0	2	AvB
60	MetaP	A	Burkholderiales	Methyl-accepting_chemotaxis_protein_(MCP)_(Tar)_(PDB:1QU7)	Signal_transduction_mechanisms	-0.221505	NA	1	AvB
61	MetaP	A	Cellvibrionales	Methyl-accepting_chemotaxis_protein_(MCP)_(Tar)_(PDB:1QU7)	Signal_transduction_mechanisms	-0.221505	0	2	AvB
62	MetaP	A	Cellvibrionales	PAS_domain_(PAS)_(PDB:2MWG)	Signal_transduction_mechanisms	-0.221505	NA	1	AvB
63	MetaP	A	Chromatiales	Methyl-accepting_chemotaxis_protein_(MCP)_(Tar)_(PDB:1QU7)	Signal_transduction_mechanisms	-0.221505	0	2	AvB
64	MetaP	A	Desulfobacterales	NA	Signal_transduction_mechanisms	-5.37323	NA	1	AvB
65	MetaP	A	Enterobacterales	Methyl-accepting_chemotaxis_protein_(MCP)_(Tar)_(PDB:1QU7)	Signal_transduction_mechanisms	-0.221505	NA	1	AvB
66	MetaP	A	Flavobacteriales	NA	Signal_transduction_mechanisms	-0.221508	NA	1	AvB
67	MetaP	A	Oceanospirillales	Chemotaxis_protein_histidine_kinase_CheA_(CheA)_(PDB:1B3Q)	Signal_transduction_mechanisms	-3.2696	NA	1	AvB
68	MetaP	A	Oceanospirillales	Chemotaxis_signal_transduction_protein_CheW_(CheW)_(PDB:2QDL)	Signal_transduction_mechanisms	-26.4506	0	2	AvB
69	MetaP	A	Oceanospirillales	CheY-like_REC_(receiver)_domain,_includes_chemotaxis_protein_CheY__and_sporulation_regulator_Spo0F_(CheY)_(PDB:6QRJ)	Signal_transduction_mechanisms	-3.2696	NA	1	AvB
70	MetaP	A	Oceanospirillales	DNA-binding_response_regulator,_OmpR_family,_contains_REC_and_winged-helix_(wHTH)_domain_(OmpR)_(PDB:1XHF)	Signal_transduction_mechanisms	-1.36609	NA	1	AvB
71	MetaP	A	Oceanospirillales	Methyl-accepting_chemotaxis_protein_(MCP)_(Tar)_(PDB:1QU7)	Signal_transduction_mechanisms	-0.221505	0	7	AvB
72	MetaP	A	Pseudomonadales	Methyl-accepting_chemotaxis_protein_(MCP)_(Tar)_(PDB:1QU7)	Signal_transduction_mechanisms	-0.221505	0	7	AvB
73	MetaP	A	Unknown	Methyl-accepting_chemotaxis_protein_(MCP)_(Tar)_(PDB:1QU7)	Signal_transduction_mechanisms	-0.221505	NA	1	AvB
74	MetaP	A	Unknown	PAS_domain_(PAS)_(PDB:2MWG)	Signal_transduction_mechanisms	-0.221505	NA	1	AvB
75	MetaP	A	Unknown_Proteobacteria	HD-like_signal_output_(HDOD)_domain,_no_enzymatic_activity_(HDOD)_(PDB:1VQR)	Signal_transduction_mechanisms	-0.221511	NA	1	AvB
76	MetaP	A	Unknown_Proteobacteria	Methyl-accepting_chemotaxis_protein_(MCP)_(Tar)_(PDB:1QU7)	Signal_transduction_mechanisms	-0.221505	0	3	AvB
77	MetaP	A	NA	Methyl-accepting_chemotaxis_protein_(MCP)_(Tar)_(PDB:1QU7)	Signal_transduction_mechanisms	-0.227461	NA	1	AvB
78	MetaP	B	Alteromonadales	Putative_negative_regulator_of_RcsB-dependent_stress_response,_UPF0070_family_(YfgM)_(PUBMED:23091052)	Signal_transduction_mechanisms	23.624	NA	1	AvB
79	MetaP	B	Emcibacterales	Nitrogen_regulatory_protein_PII_(GlnK)_(PDB:2GW8)_(PUBMED:24610711)	Signal_transduction_mechanisms	1.07272	NA	1	AvB
80	MetaP	B	Rhodobacterales	Nitrogen_regulatory_protein_PII_(GlnK)_(PDB:2GW8)_(PUBMED:24610711)	Signal_transduction_mechanisms	22.1428	NA	1	AvB
81	MetaP	B	Rhodobacterales	NA	Signal_transduction_mechanisms	1.43479	0.808303	2	AvB

## Sheet: Enriched COG functions_Carbohyd
	Fraction	Treatment	Order	COG20_FUNCTION_function	COG20_CATEGORY_function	log2_mean	log2_se	n_prot	Comparison
1	MetaP	A	Alteromonadales	Fructose-1,6-bisphosphatase_(Fbp)_(PDB:1BK4)	Carbohydrate_transport_and_metabolism	-10.2792	10.0577	2	AvC
2	MetaP	A	Alteromonadales	Glucose_dehydrogenase,_PQQ-dependent_(Gcd)_(PDB:1FLG)	Carbohydrate_transport_and_metabolism	-25.485	NA	1	AvC
3	MetaP	A	Alteromonadales	Phosphoenolpyruvate_synthase/pyruvate_phosphate_dikinase_(PpsA)_(PDB:5HV6)	Carbohydrate_transport_and_metabolism	-0.72313	NA	1	AvC
4	MetaP	A	Bacillales	ABC-type_glycerol-3-phosphate_transport_system,_periplasmic_component_(UgpB)_(PDB:2Z8D)	Carbohydrate_transport_and_metabolism	-0.990988	NA	1	AvC
5	MetaP	A	Burkholderiales	ABC-type_glycerol-3-phosphate_transport_system,_periplasmic_component_(UgpB)_(PDB:2Z8D)	Carbohydrate_transport_and_metabolism	-0.221505	NA	1	AvC
6	MetaP	A	Burkholderiales	ABC-type_sugar_transport_system,_periplasmic_component,_contains_N-terminal_xre_family_HTH_domain_(RbsB)_(PDB:1BA2)	Carbohydrate_transport_and_metabolism	-24.9989	NA	1	AvC
7	MetaP	A	Campylobacterales	2-Methylisocitrate_lyase_and_related_enzymes,_PEP_mutase_family_(PrpB)_(PDB:1XG3)	Carbohydrate_transport_and_metabolism	-0.221512	NA	1	AvC
8	MetaP	A	Campylobacterales	Citrate_lyase_beta_subunit_(CitE)_(PDB:4ROQ)	Carbohydrate_transport_and_metabolism	-3.21684	NA	1	AvC
9	MetaP	A	Campylobacterales	L-2-hydroxyglutarate_oxidase_LhgO_(LhgO)_(PDB:3DME)	Carbohydrate_transport_and_metabolism	-22.953	NA	1	AvC
10	MetaP	A	Cellvibrionales	NA	Carbohydrate_transport_and_metabolism	-0.221506	NA	1	AvC
11	MetaP	A	Flavobacteriales	Glyceraldehyde-3-phosphate_dehydrogenase/erythrose-4-phosphate_dehydrogenase_(GapA)_(PDB:3ZDF)	Carbohydrate_transport_and_metabolism	-22.0132	NA	1	AvC
12	MetaP	A	Leptospirales	NA	Carbohydrate_transport_and_metabolism	-22.4245	NA	1	AvC
13	MetaP	A	Neisseriales	NA	Carbohydrate_transport_and_metabolism	-23.7626	NA	1	AvC
14	MetaP	A	Oceanospirillales	TRAP-type_C4-dicarboxylate_transport_system,_periplasmic_component_(DctP)_(PDB:2CEX)	Carbohydrate_transport_and_metabolism	-0.449369	NA	1	AvC
15	MetaP	A	Oceanospirillales	NA	Carbohydrate_transport_and_metabolism	-23.7626	NA	1	AvC
16	MetaP	A	Rhizobiales	ABC-type_glycerol-3-phosphate_transport_system,_periplasmic_component_(UgpB)_(PDB:2Z8D)	Carbohydrate_transport_and_metabolism	-13.2801	9.91148	2	AvC
17	MetaP	A	Rhizobiales	NA	Carbohydrate_transport_and_metabolism	-23.7626	NA	1	AvC
18	MetaP	A	Rhodobacterales	ABC-type_glycerol-3-phosphate_transport_system,_periplasmic_component_(UgpB)_(PDB:2Z8D)	Carbohydrate_transport_and_metabolism	-4.35133	2.64023	7	AvC
19	MetaP	A	Rhodobacterales	ABC-type_sugar_transport_system,_periplasmic_component,_contains_N-terminal_xre_family_HTH_domain_(RbsB)_(PDB:1BA2)	Carbohydrate_transport_and_metabolism	-1.47609	NA	1	AvC
20	MetaP	A	Rhodobacterales	Glucose/arabinose_dehydrogenase,_beta-propeller_fold_(YliI)_(PDB:1C9U)	Carbohydrate_transport_and_metabolism	-2.77848	NA	1	AvC
21	MetaP	A	Rhodobacterales	Transketolase_(TktA)_(PDB:1AY0)	Carbohydrate_transport_and_metabolism	-22.8451	NA	1	AvC
22	MetaP	A	Rhodobacterales	TRAP-type_C4-dicarboxylate_transport_system,_periplasmic_component_(DctP)_(PDB:2CEX)	Carbohydrate_transport_and_metabolism	-7.25528	4.04219	7	AvC
23	MetaP	A	Rhodobacterales	NA	Carbohydrate_transport_and_metabolism	-2.65554	NA	1	AvC
24	MetaP	A	Unknown_Proteobacteria	ABC-type_glycerol-3-phosphate_transport_system,_periplasmic_component_(UgpB)_(PDB:2Z8D)	Carbohydrate_transport_and_metabolism	-15.8193	7.50972	3	AvC
25	MetaP	A	Unknown_Proteobacteria	ABC-type_sugar_transport_system,_periplasmic_component,_contains_N-terminal_xre_family_HTH_domain_(RbsB)_(PDB:1BA2)	Carbohydrate_transport_and_metabolism	-24.9989	NA	1	AvC
26	MetaP	A	Unknown_Proteobacteria	Glucose_dehydrogenase,_PQQ-dependent_(Gcd)_(PDB:1FLG)	Carbohydrate_transport_and_metabolism	-5.04464	NA	1	AvC
27	MetaP	C	Burkholderiales	Ribulose_1,5-bisphosphate_carboxylase,_large_subunit,_or_a_RuBisCO-like_protein_(RbcL)_(PDB:2YBV)	Carbohydrate_transport_and_metabolism	0.933963	NA	1	AvC
28	MetaP	C	Cellvibrionales	Periplasmic_beta-glucosidase_and_related_glycosidases_(BglX)_(PDB:2X40)	Carbohydrate_transport_and_metabolism	2.48343	NA	1	AvC
29	MetaP	C	Chromatiales	ABC-type_glycerol-3-phosphate_transport_system,_periplasmic_component_(UgpB)_(PDB:2Z8D)	Carbohydrate_transport_and_metabolism	1.07295	NA	1	AvC
30	MetaP	C	Corynebacteriales	Ribulose_bisphosphate_carboxylase_small_subunit_(RbcS)_(PDB:2YBV)	Carbohydrate_transport_and_metabolism	1.06673	NA	1	AvC
31	MetaP	C	Flavobacteriales	Glyceraldehyde-3-phosphate_dehydrogenase/erythrose-4-phosphate_dehydrogenase_(GapA)_(PDB:3ZDF)	Carbohydrate_transport_and_metabolism	0.713112	0.14092	2	AvC
32	MetaP	C	Flavobacteriales	Xylose_isomerase_(XylA)_(PDB:1A0C)	Carbohydrate_transport_and_metabolism	1.83505	0	2	AvC
33	MetaP	C	Oceanospirillales	ABC-type_glycerol-3-phosphate_transport_system,_periplasmic_component_(UgpB)_(PDB:2Z8D)	Carbohydrate_transport_and_metabolism	1.10219	NA	1	AvC
34	MetaP	C	Oceanospirillales	ABC-type_sugar_transport_system,_periplasmic_component,_contains_N-terminal_xre_family_HTH_domain_(RbsB)_(PDB:1BA2)	Carbohydrate_transport_and_metabolism	4.16407	NA	1	AvC
35	MetaP	C	Oceanospirillales	Phosphomannomutase_(ManB)_(PDB:6MNV)	Carbohydrate_transport_and_metabolism	1.68646	NA	1	AvC
36	MetaP	C	Rhizobiales	ABC-type_glycerol-3-phosphate_transport_system,_periplasmic_component_(UgpB)_(PDB:2Z8D)	Carbohydrate_transport_and_metabolism	2.53133	1.05608	2	AvC
37	MetaP	C	Rhizobiales	TRAP-type_C4-dicarboxylate_transport_system,_periplasmic_component_(DctP)_(PDB:2CEX)	Carbohydrate_transport_and_metabolism	1.05843	NA	1	AvC
38	MetaP	C	Rhodobacterales	ABC-type_glycerol-3-phosphate_transport_system,_periplasmic_component_(UgpB)_(PDB:2Z8D)	Carbohydrate_transport_and_metabolism	4.25646	2.80263	8	AvC
39	MetaP	C	Rhodobacterales	ABC-type_sugar_transport_system,_ATPase_component_MalK_(MalK)_(PDB:2ONK)	Carbohydrate_transport_and_metabolism	1.42211	0.293995	2	AvC
40	MetaP	C	Rhodobacterales	ABC-type_sugar_transport_system,_periplasmic_component,_contains_N-terminal_xre_family_HTH_domain_(RbsB)_(PDB:1BA2)	Carbohydrate_transport_and_metabolism	1.70446	NA	1	AvC
41	MetaP	C	Rhodobacterales	Maltose-binding_periplasmic_protein_MalE_(MalE)_(PDB:1T0K)	Carbohydrate_transport_and_metabolism	1.1178	NA	1	AvC
42	MetaP	C	Rhodobacterales	TRAP-type_C4-dicarboxylate_transport_system,_periplasmic_component_(DctP)_(PDB:2CEX)	Carbohydrate_transport_and_metabolism	1.1913	0.328163	3	AvC
43	MetaP	C	Unknown_Proteobacteria	ABC-type_glycerol-3-phosphate_transport_system,_periplasmic_component_(UgpB)_(PDB:2Z8D)	Carbohydrate_transport_and_metabolism	0.877217	0.117218	3	AvC
44	MetaP	C	Unknown_Proteobacteria	TRAP-type_C4-dicarboxylate_transport_system,_periplasmic_component_(DctP)_(PDB:2CEX)	Carbohydrate_transport_and_metabolism	1.20291	0.855987	2	AvC
45	MetaP	B	Alteromonadales	6-phosphogluconate_dehydrogenase_(Gnd)_(PDB:2ZYA)_(PUBMED:25329577)	Carbohydrate_transport_and_metabolism	-0.221502	NA	1	BvC
46	MetaP	B	Alteromonadales	Fructose-1,6-bisphosphatase_(Fbp)_(PDB:1BK4)	Carbohydrate_transport_and_metabolism	-11.5611	11.3396	2	BvC
47	MetaP	B	Alteromonadales	Glucose-6-phosphate_1-dehydrogenase_(Zwf)_(PDB:5B7W)_(PUBMED:18950999)	Carbohydrate_transport_and_metabolism	-0.221505	NA	1	BvC
48	MetaP	B	Alteromonadales	Glucose_dehydrogenase,_PQQ-dependent_(Gcd)_(PDB:1FLG)	Carbohydrate_transport_and_metabolism	-0.221503	NA	1	BvC
49	MetaP	B	Alteromonadales	Phosphoenolpyruvate_synthase/pyruvate_phosphate_dikinase_(PpsA)_(PDB:5HV6)	Carbohydrate_transport_and_metabolism	-0.59867	NA	1	BvC
50	MetaP	B	Alteromonadales	Ribose_5-phosphate_isomerase_(RpiA)_(PDB:1KS2)	Carbohydrate_transport_and_metabolism	-0.211123	NA	1	BvC
51	MetaP	B	Burkholderiales	ABC-type_glycerol-3-phosphate_transport_system,_periplasmic_component_(UgpB)_(PDB:2Z8D)	Carbohydrate_transport_and_metabolism	-21.4066	NA	1	BvC
52	MetaP	B	Flavobacteriales	Glyceraldehyde-3-phosphate_dehydrogenase/erythrose-4-phosphate_dehydrogenase_(GapA)_(PDB:3ZDF)	Carbohydrate_transport_and_metabolism	-21.4892	NA	1	BvC
53	MetaP	B	Leptospirales	NA	Carbohydrate_transport_and_metabolism	-0.212408	NA	1	BvC
54	MetaP	B	Rhizobiales	ABC-type_glycerol-3-phosphate_transport_system,_periplasmic_component_(UgpB)_(PDB:2Z8D)	Carbohydrate_transport_and_metabolism	-2.66365	NA	1	BvC
55	MetaP	B	Rhodobacterales	ABC-type_glycerol-3-phosphate_transport_system,_periplasmic_component_(UgpB)_(PDB:2Z8D)	Carbohydrate_transport_and_metabolism	-4.17447	2.64451	7	BvC
56	MetaP	B	Rhodobacterales	ABC-type_sugar_transport_system,_periplasmic_component,_contains_N-terminal_xre_family_HTH_domain_(RbsB)_(PDB:1BA2)	Carbohydrate_transport_and_metabolism	-1.37453	1.03905	2	BvC
57	MetaP	B	Rhodobacterales	Glucose/arabinose_dehydrogenase,_beta-propeller_fold_(YliI)_(PDB:1C9U)	Carbohydrate_transport_and_metabolism	-2.41655	NA	1	BvC
58	MetaP	B	Rhodobacterales	Glucose_dehydrogenase,_PQQ-dependent_(Gcd)_(PDB:1FLG)	Carbohydrate_transport_and_metabolism	-23.3297	NA	1	BvC
59	MetaP	B	Rhodobacterales	Transketolase_(TktA)_(PDB:1AY0)	Carbohydrate_transport_and_metabolism	-24.1554	NA	1	BvC
60	MetaP	B	Rhodobacterales	TRAP-type_C4-dicarboxylate_transport_system,_periplasmic_component_(DctP)_(PDB:2CEX)	Carbohydrate_transport_and_metabolism	-1.00509	0.389535	5	BvC
61	MetaP	B	Rhodobacterales	NA	Carbohydrate_transport_and_metabolism	-1.71276	1.24217	2	BvC
62	MetaP	B	Unknown_Proteobacteria	ABC-type_glycerol-3-phosphate_transport_system,_periplasmic_component_(UgpB)_(PDB:2Z8D)	Carbohydrate_transport_and_metabolism	-0.343335	0.121816	3	BvC
63	MetaP	B	Unknown_Proteobacteria	Glucose_dehydrogenase,_PQQ-dependent_(Gcd)_(PDB:1FLG)	Carbohydrate_transport_and_metabolism	-2.56667	NA	1	BvC
64	MetaP	C	Alteromonadales	Periplasmic_beta-glucosidase_and_related_glycosidases_(BglX)_(PDB:2X40)	Carbohydrate_transport_and_metabolism	0.261163	NA	1	BvC
65	MetaP	C	Burkholderiales	ABC-type_sugar_transport_system,_ATPase_component_MalK_(MalK)_(PDB:2ONK)	Carbohydrate_transport_and_metabolism	1.03134	0	2	BvC
66	MetaP	C	Burkholderiales	Ribulose_1,5-bisphosphate_carboxylase,_large_subunit,_or_a_RuBisCO-like_protein_(RbcL)_(PDB:2YBV)	Carbohydrate_transport_and_metabolism	1.27034	NA	1	BvC
67	MetaP	C	Corynebacteriales	Ribulose_bisphosphate_carboxylase_small_subunit_(RbcS)_(PDB:2YBV)	Carbohydrate_transport_and_metabolism	0.917033	NA	1	BvC
68	MetaP	C	Flavobacteriales	Glyceraldehyde-3-phosphate_dehydrogenase/erythrose-4-phosphate_dehydrogenase_(GapA)_(PDB:3ZDF)	Carbohydrate_transport_and_metabolism	0.651031	0.137507	4	BvC
69	MetaP	C	Flavobacteriales	Xylose_isomerase_(XylA)_(PDB:1A0C)	Carbohydrate_transport_and_metabolism	2.10919	0	2	BvC
70	MetaP	C	Nitrosomonadales	Ribulose_1,5-bisphosphate_carboxylase,_large_subunit,_or_a_RuBisCO-like_protein_(RbcL)_(PDB:2YBV)	Carbohydrate_transport_and_metabolism	1.02098	NA	1	BvC
71	MetaP	C	Oceanospirillales	ABC-type_glycerol-3-phosphate_transport_system,_periplasmic_component_(UgpB)_(PDB:2Z8D)	Carbohydrate_transport_and_metabolism	1.28277	NA	1	BvC
72	MetaP	C	Oceanospirillales	ABC-type_sugar_transport_system,_periplasmic_component,_contains_N-terminal_xre_family_HTH_domain_(RbsB)_(PDB:1BA2)	Carbohydrate_transport_and_metabolism	0.707526	NA	1	BvC
73	MetaP	C	Pelagibacterales	ABC-type_glycerol-3-phosphate_transport_system,_periplasmic_component_(UgpB)_(PDB:2Z8D)	Carbohydrate_transport_and_metabolism	1.63163	NA	1	BvC
74	MetaP	C	Rhizobiales	ABC-type_glycerol-3-phosphate_transport_system,_periplasmic_component_(UgpB)_(PDB:2Z8D)	Carbohydrate_transport_and_metabolism	15.2283	11.1015	2	BvC
75	MetaP	C	Rhizobiales	TRAP-type_C4-dicarboxylate_transport_system,_periplasmic_component_(DctP)_(PDB:2CEX)	Carbohydrate_transport_and_metabolism	1.031	0.0350264	2	BvC
76	MetaP	C	Rhodobacterales	ABC-type_glycerol-3-phosphate_transport_system,_periplasmic_component_(UgpB)_(PDB:2Z8D)	Carbohydrate_transport_and_metabolism	3.58563	2.31902	9	BvC
77	MetaP	C	Rhodobacterales	ABC-type_sugar_transport_system,_ATPase_component_MalK_(MalK)_(PDB:2ONK)	Carbohydrate_transport_and_metabolism	1.83324	NA	1	BvC
78	MetaP	C	Rhodobacterales	Glucose-6-phosphate_1-dehydrogenase_(Zwf)_(PDB:5B7W)_(PUBMED:18950999)	Carbohydrate_transport_and_metabolism	0.442076	NA	1	BvC
79	MetaP	C	Rhodobacterales	Glyceraldehyde-3-phosphate_dehydrogenase/erythrose-4-phosphate_dehydrogenase_(GapA)_(PDB:3ZDF)	Carbohydrate_transport_and_metabolism	0.262458	0	3	BvC
80	MetaP	C	Rhodobacterales	Maltose-binding_periplasmic_protein_MalE_(MalE)_(PDB:1T0K)	Carbohydrate_transport_and_metabolism	1.18539	NA	1	BvC
81	MetaP	C	Rhodobacterales	TRAP-type_C4-dicarboxylate_transport_system,_periplasmic_component_(DctP)_(PDB:2CEX)	Carbohydrate_transport_and_metabolism	1.22491	0.0169808	4	BvC
82	MetaP	C	Unknown_Proteobacteria	ABC-type_glycerol-3-phosphate_transport_system,_periplasmic_component_(UgpB)_(PDB:2Z8D)	Carbohydrate_transport_and_metabolism	0.652774	NA	1	BvC
83	MetaP	C	Unknown_Proteobacteria	Ribulose_1,5-bisphosphate_carboxylase,_large_subunit,_or_a_RuBisCO-like_protein_(RbcL)_(PDB:2YBV)	Carbohydrate_transport_and_metabolism	0.60704	NA	1	BvC
84	MetaP	C	Unknown_Proteobacteria	TRAP-type_C4-dicarboxylate_transport_system,_periplasmic_component_(DctP)_(PDB:2CEX)	Carbohydrate_transport_and_metabolism	0.502324	NA	1	BvC
85	MetaP	A	Alteromonadales	Periplasmic_beta-glucosidase_and_related_glycosidases_(BglX)_(PDB:2X40)	Carbohydrate_transport_and_metabolism	-0.221507	NA	1	AvB
86	MetaP	A	Bacillales	ABC-type_glycerol-3-phosphate_transport_system,_periplasmic_component_(UgpB)_(PDB:2Z8D)	Carbohydrate_transport_and_metabolism	-1.34345	NA	1	AvB
87	MetaP	A	Campylobacterales	2-Methylisocitrate_lyase_and_related_enzymes,_PEP_mutase_family_(PrpB)_(PDB:1XG3)	Carbohydrate_transport_and_metabolism	-0.221507	NA	1	AvB
88	MetaP	A	Cellvibrionales	Fructose/tagatose_bisphosphate_aldolase_(Fba)_(PDB:1B57)	Carbohydrate_transport_and_metabolism	-0.932236	NA	1	AvB
89	MetaP	A	Cellvibrionales	NA	Carbohydrate_transport_and_metabolism	-0.221509	NA	1	AvB
90	MetaP	A	Flavobacteriales	Beta-galactosidase/beta-glucuronidase_(LacZ)_(PDB:5N6U)_(PUBMED:19291314)	Carbohydrate_transport_and_metabolism	-0.817709	NA	1	AvB
91	MetaP	A	Flavobacteriales	Xylose_isomerase_(XylA)_(PDB:1A0C)	Carbohydrate_transport_and_metabolism	-0.325001	0	2	AvB
92	MetaP	A	Oceanospirillales	TRAP-type_C4-dicarboxylate_transport_system,_periplasmic_component_(DctP)_(PDB:2CEX)	Carbohydrate_transport_and_metabolism	-0.750641	NA	1	AvB
93	MetaP	A	Rhizobiales	ABC-type_glycerol-3-phosphate_transport_system,_periplasmic_component_(UgpB)_(PDB:2Z8D)	Carbohydrate_transport_and_metabolism	-0.211407	NA	1	AvB
94	MetaP	A	Rhodobacterales	ABC-type_glycerol-3-phosphate_transport_system,_periplasmic_component_(UgpB)_(PDB:2Z8D)	Carbohydrate_transport_and_metabolism	-1.38676	NA	1	AvB
95	MetaP	A	Rhodobacterales	TRAP-type_C4-dicarboxylate_transport_system,_periplasmic_component_(DctP)_(PDB:2CEX)	Carbohydrate_transport_and_metabolism	-11.3199	10.5723	2	AvB
96	MetaP	A	Unknown_Proteobacteria	ABC-type_glycerol-3-phosphate_transport_system,_periplasmic_component_(UgpB)_(PDB:2Z8D)	Carbohydrate_transport_and_metabolism	-0.334724	NA	1	AvB
97	MetaP	A	Unknown_Proteobacteria	Glucose_dehydrogenase,_PQQ-dependent_(Gcd)_(PDB:1FLG)	Carbohydrate_transport_and_metabolism	-2.14934	NA	1	AvB
98	MetaP	B	Alteromonadales	Fructose-1,6-bisphosphatase_(Fbp)_(PDB:1BK4)	Carbohydrate_transport_and_metabolism	1.97338	NA	1	AvB
99	MetaP	B	Alteromonadales	Transaldolase/fructose-6-phosphate_aldolase_(TalA)_(PDB:1F05)	Carbohydrate_transport_and_metabolism	0.953789	NA	1	AvB
100	MetaP	B	Pelagibacterales	ABC-type_glycerol-3-phosphate_transport_system,_periplasmic_component_(UgpB)_(PDB:2Z8D)	Carbohydrate_transport_and_metabolism	0.796571	NA	1	AvB
101	MetaP	B	Rhodobacterales	Glucose_dehydrogenase,_PQQ-dependent_(Gcd)_(PDB:1FLG)	Carbohydrate_transport_and_metabolism	23.2095	NA	1	AvB
