# Supplementary material for: Down the drain: exploring wastewater’s role in coastal microbiome transformations
Source: Microbiome. 2025 Dec 24;14:46. doi: 10.1186/s40168-025-02298-1 (PMC12849601; doi:10.1186/s40168-025-02298-1)
Supplement: Supplementary file 5 — Supplementary Material 4. [file 40168_2025_2298_MOESM4_ESM.xlsx]

## Sheet: ReadME
Supplementary Tables
Table S1: Quality filtering of metagenome reads with Fastp v.0.20.1
Table S2: Co-assembly statistic obtained with anvi-display-contigs-stats program (Anvi'o v7)
Table S3: Overview of selected bins
Table S4: Bin 251 closest related reference genomes (based on GTDB-Tk)
Table S5: Number of enriched proteins in each comparison (adjusted p value < 0.1)

## Sheet: Table S1
Table S1: Quality filtering of metagenome reads with Fastp v.0.20.1
150 bp, 150 bp
	Before filtering		After filtering
	Total reads [M]	Total bases [G]	Total reads [M]	Total bases [G]		% of reads
WW	185.749	27.9133	167.068	25.1149		0.899429
SW	161.286	24.2596	147.291	22.159		0.913229
A1	149.775	22.5406	138.227	20.807		0.922901
A2	151.276	22.7678	140.245	21.1101		0.927075
A3	169.46	25.5051	156.548	23.5643		0.9238
B1	192.812	29.023	180.622	27.1902		0.93678
B2	138.644	20.8677	125.483	18.8887		0.905068
B3	154.577	23.2675	143.52	21.6049		0.92847
C1	148.134	22.2965	136.265	20.5118		0.919877
C2	176.637	26.586	163.245	24.5727		0.924186
C3	160.705	24.1902	149.805	22.551		0.932176
SUM	1789.06	269.217	1648.32	248.075
AVERAGE	162.641	24.4743	149.847	22.5522		0.921181

## Sheet: Table S2
Table S2: Co-assembly statistic obtained with anvi-display-contigs-stats program (Anvi'o v7)
	Co-assembly
Statistic
Total Length	2085409379
Num Contigs	722369
Num Contigs > 100 kb	235
Num Contigs > 50 kb	1393
Num Contigs > 20 kb	8683
Num Contigs > 10 kb	26726
Num Contigs > 5 kb	74143
Num Contigs > 2.5 kb	195840
Longest Contig	525592
Shortest Contig	1000
Num Genes (prodigal)	2375763
L50	109196
L75	319550
L90	533763
N50	3807
N75	1767
N90	1232
Archaea_76	19837
Bacteria_71	37857
Protista_83	3107
Ribosomal_RNA_12S	0
Ribosomal_RNA_16S	16
Ribosomal_RNA_18S	2
Ribosomal_RNA_23S	73
Ribosomal_RNA_28S	6
Ribosomal_RNA_5S	0
eukarya (Protista_83)	10
bacteria (Bacteria_71)	533
archaea (Archaea_76)	3
*N50 is the length for which the collection of all contigs of that length or longer covers at least half (50%) the total base content of the Assembly.
*L50 (Lx, LG50, LGx) is the number of contigs equal to or longer than N50 (Nx, NG50, NGx) In other words, L50, for example, is the minimal number of contigs that cover half the assembly.

## Sheet: Table S3
Table S3: Overview of selected bins
	Bin	Bin_name	confidence	completion	redundancy	num_splits	total.length	Completeness_checkm	Contamination_checkm	Strain_heterogeneity_checkm	class	order	family	genus	species	classification_method	fastani_reference	fastani_ani	closest_placement_reference	closest_placement_ani	warnings	A1	A2	A3	B1	B2	B3	C1	C2	C3	SW	WW
1	Bin_100	SW10 (Bin_100)	1	90.14	5.63	587	3430462	85.95	2.28	33.33	Verrucomicrobiae	Verrucomicrobiales	Akkermansiaceae	SW10	SW10 sp002420315	taxonomic classification defined by topology and ANI	GCA_002420315.1	96.68	GCA_002420315.1	96.68	N/A	0.402403	0.476836	0.535445	0.932761	0.313091	0.588023	0.531046	0.840109	0.380562	0.396646	0
2	Bin_12	JCVI-SCAAA005 (Bin_12)	0.7	77.46	5.63	902	3552101	92.2	24.37	0	SAR324	SAR324	NAC60-12	JCVI-SCAAA005	JCVI-SCAAA005 sp002450295	taxonomic classification defined by topology and ANI	GCA_002450295.1	98.52	GCA_002450295.1	98.52	N/A	0.700097	0.610914	0.758965	1.7285	0.669268	0.724	1.65208	1.66744	1.20035	2.42322	0
3	Bin_172	Stenotrophomonas (Bin_172)	0.8	83.1	2.82	483	3957165	89.06	0.75	0	Gammaproteobacteria	Xanthomonadales	Xanthomonadaceae	Stenotrophomonas	Stenotrophomonas maltophilia_L	taxonomic classification defined by topology and ANI	GCF_000020665.1	99.93	GCF_000020665.1	99.93	N/A	0.905256	0.954704	0.511829	1.62377	0.647674	1.47772	0.880742	1.87707	1.51984	0.566965	0.286764
4	Bin_182	UBA9145 (Bin_182)	0.9	85.92	1.41	703	1715683	65.9	1.49	40	Gammaproteobacteria	Pseudomonadales	Pseudohongiellaceae	UBA9145		ANI	N/A	N/A	N/A	N/A	N/A	25.1013	28.9123	32.8411	40.4878	32.2579	40.3532	17.9544	23.0773	20.828	6.79656	0
5	Bin_195	RS62 (Bin_195)	1	95.77	9.86	871	2613359	92.75	20.32	67.86	Gammaproteobacteria	Burkholderiales	Burkholderiaceae	RS62		taxonomic classification defined by topology and ANI	N/A	N/A	GCA_000496475.1	78.45	Genome not assigned to closest species as it falls outside its pre-defined ANI radius;Genome has more than 14.2% of markers with multiple hits	1.44344	1.82743	1.98943	2.82239	2.35671	2.37816	0.568453	0.589636	0.711915	0.369235	0.959626
6	Bin_251	Glaciecola (Bin_251)	0.9	92.96	1.41	293	2111769	89.66	0.52	50	Gammaproteobacteria	Enterobacterales	Alteromonadaceae	Glaciecola		taxonomic classification defined by topology and ANI	N/A	N/A	GCF_000155775.1	80.63	Genome not assigned to closest species as it falls outside its pre-defined ANI radius	331.534	455.648	613.882	540.743	536.948	722.113	15.5714	17.93	20.9582	2.27338	0
7	Bin_30_sub	Henriciella (Bin_30_sub)	0.9	84.51	1.41	428	2420803	81.35	1.83	37.5	Alphaproteobacteria	Caulobacterales	Hyphomonadaceae	Henriciella		ANI	N/A	N/A	N/A	N/A	N/A	0.697656	0.441767	0.473602	0.451039	0.141401	0.756112	0.42984	0.588123	0.311201	0.0215393	0
8	Bin_69_sub	Aliarcobacter (Bin_69_sub)	0.7	71.83	11.27	795	2657064	80.05	14.19	15.25	Campylobacteria	Campylobacterales	Arcobacteraceae	Aliarcobacter	Aliarcobacter cryaerophilus_A	taxonomic classification defined by topology and ANI	GCF_014352935.1	97.06	GCF_014352935.1	97.06	Genome has more than 11.7% of markers with multiple hits	13.9755	12.8894	17.1677	0.149674	0.262468	0.187312	0	0.10299	0.0166779	0.0353379	31.7628
9	Bin_73	(Bin_73)	0.9	85.92	2.82	829	2290856	79.86	2.74	53.85	Gammaproteobacteria	Pseudomonadales	DSM-25080			taxonomic novelty determined using RED	N/A	N/A	N/A	N/A	N/A	0.639457	1.53154	0.95632	1.60491	2.18484	0.932356	0	0	0	0	0
10	BinM_118	MED-G52 (BinM_118)	0.8	81.69	0	173	1810411	63.73	0	0	Alphaproteobacteria	Rhodobacterales	Rhodobacteraceae	MED-G52	MED-G52 sp002711145	taxonomic classification defined by topology and ANI	GCA_002711145.1	98.31	GCA_002711145.1	98.31	N/A	6.17821	6.05128	6.14804	9.14747	5.84795	7.07037	11.7721	13.5255	12.3444	12.2431	0
11	BinM_176	Planktotalea (BinM_176)	0.7	73.24	0	512	4164966	86.84	2.72	0	Alphaproteobacteria	Rhodobacterales	Rhodobacteraceae	Planktotalea		ANI	N/A	N/A	N/A	N/A	N/A	1.09893	1.20461	0.955132	1.41853	1.19037	1.91559	0.111738	0.0112518	0	0.0297927	0
12	BinM_206	Undibacterium (BinM_206)	0.9	87.32	0	326	1759024	49.76	0.45	0	Gammaproteobacteria	Burkholderiales	Burkholderiaceae	Undibacterium		ANI	N/A	N/A	N/A	N/A	N/A	2.93312	2.4979	2.28463	0	0	0	0	0	0	0	19.4037
13	BinM_223	SXXS01 (BinM_223)	0.8	85.92	0	209	1342906	90.36	5.06	6.25	Alphaproteobacteria	Rickettsiales	Rickettsiaceae	SXXS01	SXXS01 sp005791235	taxonomic classification defined by topology and ANI	GCA_005791235.1	97.56	GCA_005791235.1	97.56	N/A	0.427454	0.345778	0.134486	0	0	0	0	0.0263815	0	0.0374332	11.1399
14	BinM_249	UBA8752 (BinM_249)	0.9	90.14	0	186	2200034	34.31	2.04	0	Bacteroidia	Flavobacteriales	UA16	UBA8752		taxonomic classification defined by topology and ANI	N/A	N/A	GCA_002336475.1	89.5	Genome not assigned to closest species as it falls outside its pre-defined ANI radius	3.63884	3.38724	4.22137	5.68977	4.03933	4.99868	5.52957	7.61233	6.14115	2.1468	0
15	BinM_254	UA16 (BinM_254)	0.9	85.92	0	237	1700059	64.55	0.84	0	Bacteroidia	Flavobacteriales	UA16	UA16	UA16 sp016777435	taxonomic classification defined by topology and ANI	GCA_016777435.1	98.23	GCA_016777435.1	98.23	N/A	18.8209	21.5181	23.4	32.9312	23.9729	23.9456	22.3634	30.4255	27.8092	11.5268	0
16	BinM_27	(BinM_27)	1	85.92	1.41	139	1699239	90.96	0.44	100	Alphaproteobacteria	Rickettsiales				taxonomic novelty determined using RED	N/A	N/A	N/A	N/A	N/A	1.64368	0	0	0	0	0	0	0	0	0	0
17	BinM_288	UBA5951 (BinM_288)	0.9	90.14	0	159	1604792	83.13	0	0	Alphaproteobacteria	Puniceispirillales	Puniceispirillaceae	UBA5951	UBA5951 sp016779005	taxonomic classification defined by topology and ANI	GCA_016779005.1	99.05	GCA_016779005.1	99.05	N/A	9.808	10.5664	10.77	17.6065	10.3515	10.6197	16.7551	22.2282	19.3698	14.8085	0
18	BinM_302	S36-B12 (BinM_302)	0.9	87.32	0	112	1482271	74.01	0	0	Actinomycetia	Nanopelagicales	S36-B12	S36-B12	S36-B12 sp002729215	taxonomic classification defined by topology and ANI	GCA_002729215.1	97.85	GCA_002729215.1	97.85	N/A	1.78465	1.58836	1.92195	2.37307	1.17149	1.89632	2.69286	2.72469	3.2375	3.44183	0
19	BinM_314	UBA6776 (BinM_314)	0.6	64.79	0	289	2437846	89.6	1.24	66.67	Bdellovibrionia	Bdellovibrionales	UBA6776	UBA6776		taxonomic classification defined by topology and ANI	N/A	N/A	GCA_002453155.1	77.16	N/A	0.385577	0.835942	0.687801	0.191139	0.623752	0	0	0	0	0	3.42986
20	BinM_325	UBA1924 (BinM_325)	0.9	85.92	1.41	359	2698158	75.64	0.69	75	Phycisphaerae	Phycisphaerales	UBA1924	UBA1924		taxonomic classification defined by topology and ANI	N/A	N/A	N/A	N/A	Genome not assigned to closest species as it falls outside its pre-defined ANI radius	0.328544	0.766063	0.63026	0	0	0	0	0	0	0	4.58073
21	BinM_326	(BinM_326)	0.9	83.1	0	264	2387685	80.68	0.49	0	Gammaproteobacteria	Pseudomonadales	DSM-6294			taxonomic novelty determined using RED	N/A	N/A	N/A	N/A	N/A	3.07597	2.41183	2.90705	0	0	0	0	0	0	0	34.4697
22	BinM_327	Vicingus (BinM_327)	0.8	88.73	9.86	359	2715008	79.99	6.42	5.26	Bacteroidia	Flavobacteriales	Vicingaceae	Vicingus		taxonomic classification defined by topology and ANI	N/A	N/A	GCA_016183805.1	79.39	Genome not assigned to closest species as it falls outside its pre-defined ANI radius	0.914086	1.24267	1.13078	0	0	0	0	0	0	0	7.64246
23	BinM_329	GCA-2726245 (BinM_329)	0.9	90.14	5.63	1119	8804448	89.01	1.45	0	Planctomycetia	Pirellulales	Pirellulaceae	GCA-2726245		taxonomic classification defined by topology and ANI	N/A	N/A	GCA_014381825.1	77.44	N/A	0.470813	0.451359	0.651505	0	0	0	0	0	0	0	7.34217
24	BinM_370	UBA6187 (BinM_370)	1	94.37	0	213	1468351	81.32	0	0	Alphaproteobacteria	Rickettsiales	UBA6187	UBA6187		taxonomic classification defined by topology and ANI	N/A	N/A	GCA_002422795.1	76.89	N/A	3.78709	4.8507	3.28035	0	0	0	0	0	0	0	35.1325
25	BinM_434	UBA11663 (BinM_434)	0.8	78.87	0	133	1664376	82.4	0	0	Bacteroidia	Flavobacteriales	UA16	UBA11663		ANI	N/A	N/A	N/A	N/A	N/A	4.58997	6.33785	6.89407	6.66307	4.59464	4.70427	4.75807	6.2702	6.00485	2.6208	0
26	BinM_450	(BinM_450)	0.9	83.1	8.45	577	2735919	78.98	8.86	7.14	Alphaproteobacteria	JAEUKQ01				taxonomic novelty determined using RED	N/A	N/A	N/A	N/A	N/A	1.10078	0	0	0	0	0	0	0	0	0	0.589147
27	BinM_47	Agitococcus (BinM_47)	0.9	81.69	1.41	297	1839131	75.67	35.26	10.53	Gammaproteobacteria	Pseudomonadales	Moraxellaceae	Agitococcus	Agitococcus sp002333125	taxonomic classification defined by topology and ANI	GCA_002333125.1	97.97	GCA_002333125.1	97.97	N/A	0.564329	0.684704	0.601894	0	0	0	0	0	0	0	11.6237
28	BinM_493	Antarctobacter (BinM_493)	0.8	81.69	1.41	272	3436190	82.31	0.84	57.14	Alphaproteobacteria	Rhodobacterales	Rhodobacteraceae	Antarctobacter		taxonomic novelty determined using RED	N/A	N/A	N/A	N/A	N/A	27.1935	29.0355	34.001	39.8274	31.1961	43.4974	24.2938	32.0307	30.9629	6.21807	0
29	BinM_578_1	DDPF01 (BinM_578_1)	0.8	85.92	7.04	149	1653229	30.15	2.39	14.29	Gammaproteobacteria	Legionellales	Legionellaceae	DDPF01		taxonomic novelty determined using RED	N/A	N/A	N/A	N/A	N/A	0.64783	0.311035	0.508803	0	0	0	0	0	0	0	6.61617

## Sheet: Table S4
Table S4: Bin 251 closest related reference genomes (based on GTDB-Tk)
	Reference	Taxonomy	radius	ANI	AF
1	GCF_000155775.1	s__Glaciecola sp000155775	95	80.63	0.72
2	GCF_018595715.1	s__Glaciecola sp018595715	95	78.94	0.05
3	GCF_004798935.1	s__Glaciecola ruwaisensis	95	78.55	0.03
4	GCF_015595035.1	s__Glaciecola sp015595035	95	78.15	0.05
5	GCF_000252165.1	s__Glaciecola punicea	95	77.86	0.03
6	GCA_002292215.1	s__Glaciecola sp002292215	95	77.81	0.34
7	GCF_002836745.1	s__Glaciecola sp002836745	95	77.71	0.05
8	GCF_003203515.1	s__Glaciecola sp003203515	95	77.66	0.06
9	GCF_000226565.1	s__Glaciecola nitratireducens	95	77.49	0.06
10	GCF_000428905.1	s__Glaciecola pallidula	95	77.33	0.06
11	GCA_014872805.1	s__Glaciecola sp014872805	95	77.3	0.1
12	GCA_905479945.1	s__Glaciecola sp905479945	95	77.08	0.04
13	GCA_018623155.1	s__Glaciecola sp018623155	95	76.45	0.1
14	GCA_002340325.1	s__Glaciecola sp002340325	95	75.82	0.03
15	GCA_002338515.1	s__Glaciecola sp002338515	95	75.44	0.05

## Sheet: Table S5
Table S5: Number of enriched proteins in each comparison (adjusted p value < 0.1)
Fraction	Treatment	Total_prot.	Comparison
MetaP	A	367	A_B
MetaP	B	278	A_B
MetaP	A	884	A_C
MetaP	C	481	A_C
MetaP	B	817	B_C
MetaP	C	525	B_C
